# Supplementary material for: Cancer-associated hypersialylated MUC1 drives the differentiation of human monocytes into macrophages with a pathogenic phenotype
Source: Commun Biol. 2020 Nov 4;3:644. doi: 10.1038/s42003-020-01359-5 (PMC7642421; doi:10.1038/s42003-020-01359-5)
Supplement: Supplementary file 4 — Supplementary Data 1 [file 42003_2020_1359_MOESM4_ESM.xlsx]

## Sheet: Complete list
				Donor 7		Donor 9		Donor 10
Chromosome	Strand	Gene Symbol	gene_type	MCSF treated	MUC1-ST treated	MCSF treated	MUC1-ST treated	MCSF treated	MUC1-ST treated
6	+	7SK	misc_RNA	0.900221	1.3958	0.762233	1.88584	1.00488	7.11152
19	-	A1BG	protein_coding	3.22071	5.44942	3.73375	4.64819	4.77391	6.90814
19	+	A1BG-AS1	antisense_RNA	10.6942	7.87928	13.3841	11.6205	11.0501	4.04117
12	-	A2M	protein_coding	1521.06	503.607	1579.13	624.68	1408.41	373.777
12	+	A2M-AS1	antisense_RNA	1.78237	0.949984	1.37862	1.31362	2.52114	0.175703
22	-	A4GALT	protein_coding	0.419382	2.90583	0.746751	2.02095	0.536413	2.04987
3	-	A4GNT	protein_coding	0.0524227	0.279407	0.0574424	0.202095	0.214565	0.117135
12	-	AAAS	protein_coding	38.3734	38.8376	40.899	37.1855	35.2424	38.5376
12	+	AACS	protein_coding	10.9563	14.5292	12.2352	15.5108	8.90446	22.0215
9	-	AAED1	protein_coding	36.4339	25.7054	36.3609	20.8663	32.3458	24.657
15	-	AAGAB	protein_coding	31.1391	25.0348	31.0189	21.1695	24.0313	27.5854
2	-	AAK1	protein_coding	117.846	159.653	115.517	158.644	143.008	170.081
11	+	AAMDC	protein_coding	4.6132	2.84995	4.07841	2.82933	5.5787	3.9826
2	-	AAMP	protein_coding	65.8954	72.59	59.1658	78.2614	65.8179	101.732
20	+	AAR2	protein_coding	24.7436	21.2908	23.4939	20.9168	22.5293	18.5074
16	-	AARS	protein_coding	158.316	133.221	173.074	130.048	212.099	145.014
6	-	AARS2	protein_coding	26.6308	21.4585	26.7681	27.1818	27.0352	10.5422
17	-	AARSD1	protein_coding	10.8511	12.1753	8.7775	12.7977	10.6904	15.3922
4	-	AASDH	protein_coding	14.3114	10.0586	13.7287	13.5909	16.146	13.5292
11	+	AASDHPPT	protein_coding	15.7268	20.2291	15.3946	16.3697	17.4334	15.8133
7	-	AASS	protein_coding	0.57665	0.726458	0.459539	2.122	0.0536413	0.234271
21	-	AATBC	antisense_RNA	17.7189	1.73232	23.2067	3.03143	8.47533	3.16266
17	+	AATF	protein_coding	76.9042	93.6573	76.341	76.4425	76.5998	108.116
17	-	AATK	protein_coding	7.44404	3.46465	12.5224	4.34505	11.4256	1.6399
16	+	ABAT	protein_coding	27.2599	12.9645	28.4339	15.7129	19.4182	8.37518
9	-	ABCA1	protein_coding	262.795	448.953	249.76	487.05	389.706	659.475
17	-	ABCA10	protein_coding	0.57665	0.78234	0.402096	0.757857	0.160924	0.351406
4	-	ABCA11P	transcribed_processed_pseudogene	0.535486	0.157764	0.524014	0.47628	0.109339	0.0585677
7	+	ABCA13	protein_coding	0.262114	0.167644	0.229769	0.151571	0.160924	0
9	-	ABCA2	protein_coding	71.5571	59.346	59.8549	68.7125	68.5001	40.1775
16	-	ABCA3	protein_coding	22.2273	13.6351	19.1858	11.4184	23.6022	8.25805
17	-	ABCA5	protein_coding	15.1502	7.87928	10.2822	7.427	11.8547	9.60511
17	-	ABCA6	protein_coding	4.14139	10.2822	2.64235	9.90267	4.6668	6.32532
19	+	ABCA7	protein_coding	102.224	80.4691	85.4742	64.8728	86.4695	68.8173
17	-	ABCA9	protein_coding	0.471805	1.7882	0.0574424	2.122	0.590055	1.75703
7	-	ABCB1	protein_coding	1.10088	0.223526	0.0574424	0.252619	0.321848	0.117135
1	-	ABCB10	protein_coding	20.6546	13.8027	24.5279	12.9341	20.2228	13.0606
7	-	ABCB4	protein_coding	1.41541	3.85582	0.172327	1.76833	1.77016	1.8156
7	+	ABCB5	protein_coding	0	0	0.287212	0	0	0
2	-	ABCB6	protein_coding	6.38444	5.26799	7.20586	7.95987	5.171	7.19618
X	-	ABCB7	protein_coding	26.0017	48.058	26.4235	33.4972	30.8974	42.403
7	+	ABCB8	protein_coding	23.066	10.0587	25.7916	21.9273	13.7322	11.7721
12	-	ABCB9	protein_coding	5.03258	3.74406	7.46751	5.305	5.14957	2.28414
16	+	ABCC1	protein_coding	104.95	162.28	112.013	162.738	109.964	99.7999
6	+	ABCC10	protein_coding	36.4862	22.0173	38.1417	25.3629	28.0007	22.2557
16	-	ABCC11	protein_coding	0.104845	0	0	0.101048	0.160924	0
21	+	ABCC13	transcribed_unprocessed_pseudogene	0.157268	0	0.516981	0	0.750979	0
10	+	ABCC2	protein_coding	1.25815	0.614696	1.0914	0.959952	1.77016	0.878516
17	+	ABCC3	protein_coding	138.343	113.272	245.908	375.684	274.8	172.95
13	-	ABCC4	protein_coding	9.27882	5.58814	7.00797	3.3851	6.4906	1.9913
3	-	ABCC5	protein_coding	139.286	18.8879	171.177	22.2305	91.7797	7.2624
3	+	ABCC5-AS1	antisense_RNA	0.314536	0	0.516981	0	0	0
16	-	ABCC6	protein_coding	11.1346	3.57641	6.42219	2.71779	8.27928	1.19974
16	+	ABCC6P1	transcribed_unprocessed_pseudogene	0.765362	1.4569e-11	0.58578	0.212587	0.947034	0.264457
X	+	ABCD1	protein_coding	104.426	58.5078	107.302	69.4197	113.398	55.4637
1	+	ABCD3	protein_coding	26.5784	23.1908	31.4209	22.1799	23.4948	14.0563
14	-	ABCD4	protein_coding	54.1098	40.6557	51.2071	44.9385	53.5119	35.8855
4	+	ABCE1	protein_coding	50.5354	73.4838	47.0448	65.8829	50.6735	94.0012
6	+	ABCF1	protein_coding	101.228	109.025	91.3335	91.8516	95.6423	115.73
7	-	ABCF2	protein_coding	33.6555	26.9907	28.6064	24.4535	25.426	21.0258
3	+	ABCF3	protein_coding	57.036	64.2637	54.1106	62.043	53.2659	76.7821
21	+	ABCG1	protein_coding	56.4593	83.1518	55.1445	146.922	107.711	168.033
4	-	ABCG2	protein_coding	6.34315	0.111763	10.6268	0.151571	12.0693	0.761381
2	+	ABHD1	protein_coding	0.57665	0.167644	0.172327	0.454714	0.160924	0
3	+	ABHD10	protein_coding	25.6347	32.5788	27.6298	33.3963	29.6101	34.6721
7	-	ABHD11	protein_coding	7.96825	3.63229	7.75472	5.1029	5.84691	2.51841
7	+	ABHD11-AS1	transcribed_unitary_pseudogene	0	0.111763	0.0574424	0.101048	0.268207	0.234271
20	-	ABHD12	protein_coding	177.608	92.4279	177.211	80.1306	195.305	97.9841
14	+	ABHD12B	protein_coding	0.0524227	0.726458	0.114885	0.202095	0.214565	0.468542
13	+	ABHD13	protein_coding	24.6387	21.2349	25.7342	24.0493	26.7134	19.1517
3	+	ABHD14A	protein_coding	8.0736	2.04113	7.8889	2.15611	3.72344	1.60563
3	+	ABHD14A-ACY1	protein_coding	1.29236	2.58215	1.68929	1.22948	1.0357	0.913761
3	-	ABHD14B	protein_coding	42.672	68.008	36.1887	54.0098	41.8938	54.3509
17	-	ABHD15	protein_coding	22.4369	13.1321	30.387	22.1294	37.388	8.78516
6	-	ABHD16A	protein_coding	52.0024	31.8512	47.0446	30.516	37.4952	28.3467
19	-	ABHD17A	protein_coding	98.2852	56.4583	101.091	49.4581	78.8931	63.464
1	+	ABHD17AP1	unprocessed_pseudogene	0.83702	0.462542	0.581781	0.428372	0.840836	0.460806
22	-	ABHD17AP4	processed_pseudogene	4.33231	2.64715	5.2793	0.953333	3.585	3.41883
22	-	ABHD17AP5	processed_pseudogene	0.212649	0.05839	0.0583864	0.434909	0.717787	0.122131
17	+	ABHD17AP6	unprocessed_pseudogene	0.332213	0.275655	0.120022	0.107941	0.126902	0.0626976
9	-	ABHD17B	protein_coding	5.45197	5.36462	5.2847	5.00186	5.63234	5.32967
15	+	ABHD17C	protein_coding	1.10088	1.28527	1.20629	1.11152	1.01919	1.11279
4	+	ABHD18	protein_coding	15.1502	21.9055	16.9455	21.5232	17.9162	16.1647
15	+	ABHD2	protein_coding	375.92	384.522	403.585	500.384	414.648	225.486
18	-	ABHD3	protein_coding	20.3925	9.49984	21.3111	10.4584	13.5176	9.72224
14	+	ABHD4	protein_coding	44.5069	43.9227	54.6277	55.0203	45.7024	99.8576
3	+	ABHD5	protein_coding	16.3035	45.264	22.7472	29.9606	26.1233	55.8149
3	+	ABHD6	protein_coding	32.7642	16.2614	39.3479	13.5909	32.024	11.7721
19	-	ABHD8	protein_coding	29.881	36.4347	35.3845	31.3248	35.7788	26.1798
10	-	ABI1	protein_coding	133.153	181.671	146.248	159.048	134.586	231.402
2	+	ABI2	protein_coding	20.9166	22.129	23.9534	25.565	25.2651	16.0476
17	+	ABI3	protein_coding	73.7062	10.7851	53.9382	10.2058	45.2195	11.0693
9	+	ABL1	protein_coding	99.2359	63.0905	97.7092	65.0244	91.2437	41.1731
1	-	ABL2	protein_coding	76.7469	99.861	81.5683	109.031	77.0827	107.764
10	-	ABLIM1	protein_coding	4.82289	1.45292	2.18281	3.83981	0.750979	1.69846
4	-	ABLIM2	protein_coding	0.157268	0.223526	0.229769	0.101048	0.321848	0.234271
5	+	ABLIM3	protein_coding	3.9317	0.167644	6.08889	0.303143	3.80853	0.292839
9	-	ABO	protein_coding	0.366959	0.111763	1.66583	0.555762	1.01919	0.234271
17	-	ABR	protein_coding	411.148	432.752	489.049	410.046	441.457	303.5
6	+	ABRACL	protein_coding	21.3885	10.2822	19.1857	8.69009	20.1155	7.67237
4	-	ABRAXAS1	protein_coding	23.433	19.782	20.392	13.5909	21.4565	11.3036
10	+	ABRAXAS2	protein_coding	30.4052	34.4229	32.6847	32.9415	32.2384	28.5225
6	+	ABT1	protein_coding	20.4449	21.0673	23.1493	19.2496	20.5446	15.8719
3	+	ABTB1	protein_coding	72.3958	51.3551	57.6721	35.114	64.9597	45.6243
11	-	ABTB2	protein_coding	1.20572	2.12349	2.06792	3.48614	1.23375	10.2494
22	+	AC000068.1	antisense_RNA	0.314536	0.167644	0.0574424	0.252619	0.107283	0.117135
22	+	AC000089.1	processed_pseudogene	0	0.247971	0.114938	0.171996	0.171634	0.292953
7	-	AC000120.1	sense_overlapping	0.0851741	0.571925	0.478021	0.529144	0.0875018	0.520546
7	-	AC000123.2	TEC	0.681496	0.558814	0.516981	0.555762	0.697337	0.52711
7	-	AC000123.3	TEC	3.14536	4.24699	2.64235	5.25448	3.80853	4.09974
13	+	AC000403.1	lincRNA	0.786341	0.558814	1.32117	0.757857	0.536413	0
13	+	AC001226.2	protein_coding	0.260878	0.0558814	0.116116	0.154362	0.00151487	0.117525
17	+	AC002091.1	lincRNA	1.25815	1.00587	2.06792	0.808381	2.68207	1.28849
17	+	AC002091.2	lincRNA	2.41145	0.949984	2.58491	1.21257	2.36022	1.17135
17	+	AC002094.1	processed_transcript	0.264927	0.787158	0.796792	0.292963	0.242776	0.222676
19	-	AC002116.1	processed_transcript	1.91946	2.5368	2.83133	2.83632	1.71952	3.70189
19	+	AC002116.2	antisense_RNA	0.0524227	0.111763	0.172327	0.101048	0.107283	0.175703
16	+	AC002310.1	antisense_RNA	0.996032	2.62643	1.43606	3.48614	1.5556	2.10844
16	-	AC002310.5	protein_coding	0.806993	0.214345	0.651951	1.55619	0.79776	0.155653
12	+	AC002350.2	TEC	0.786341	0.502933	2.58491	1.01048	0.643696	0.585677
7	-	AC002456.1	antisense_RNA	0	0.0558814	0.0574424	0.202095	0	0.175703
6	+	AC002464.1	antisense_RNA	0.366959	0.447051	0.287212	0.353667	0.321848	0.351406
7	-	AC002467.1	antisense_RNA	0.996032	0.838221	0.97652	1.41467	0.858261	2.22557
22	-	AC002470.1	lincRNA	0.157268	0.167644	0	0.151571	0.107283	0.175703
7	-	AC002480.1	sense_overlapping	0	0.0558814	0	0.202095	0	0.117135
7	+	AC002480.2	antisense_RNA	0	0.279407	0	0.151571	0	0.0585677
19	-	AC002511.1	lincRNA	0	0.111763	0	0	0	0
17	+	AC002546.1	lincRNA	0.366959	0.558814	0.344654	0.505238	0.268207	0.234271
17	+	AC002553.1	antisense_RNA	0	0.0558814	0.0574424	0	0.107283	0
17	-	AC002558.1	processed_pseudogene	0.0524227	0.111763	0	0.101048	0.0536413	0.175703
19	+	AC002985.2	antisense_RNA	0.838764	0.558814	0.919078	0.0505238	0.697337	0.234271
12	+	AC002996.1	protein_coding	0.703495	3.10016	0.755414	5.3326	1.16882	5.36136
19	+	AC003002.1	protein_coding	4.31762	2.01319	4.998	4.01192	4.01207	3.98137
19	+	AC003002.4	protein_coding	0.347535	0.0673697	0.342256	0.191567	0.338638	0.0662291
19	+	AC003006.1	protein_coding	1.19583	0.868443	1.62777	0.846843	0.962166	0.129402
22	-	AC003072.1	unprocessed_pseudogene	1.00003	1.4038	2.24019	1.99947	1.46007	1.18997
7	-	AC003075.1	antisense_RNA	0.366959	0.894103	0.287212	0.454714	0.214565	0.585677
17	+	AC003101.2	lincRNA	0.104845	0.0558814	0	0.454714	0	0.937084
17	+	AC003102.1	antisense_RNA	5.03258	4.58228	4.94004	7.27543	4.55951	2.69412
22	-	AC003681.1	antisense_RNA	0.0524227	0.223526	0.229769	0.0505238	0.0536413	0.234271
4	-	AC004057.1	transcribed_processed_pseudogene	15.6618	38.6741	3.23461	2.9455	50.2952	73.0251
4	+	AC004067.1	antisense_RNA	0.262114	0	0.172327	0	0	0
4	-	AC004069.1	lincRNA	0.99069	0.599561	0.536458	0.118201	0.378382	3.87581e-41
19	+	AC004076.2	antisense_RNA	0	0	0	0.151571	0.160924	0
7	-	AC004130.1	antisense_RNA	0.157268	0.838221	0.287212	0.353667	0	0.175703
17	-	AC004148.2	antisense_RNA	0	0.39117	0.172327	0.252619	0.107283	0.469337
19	+	AC004156.1	lincRNA	0.104845	0.223526	0.0574424	0.101048	0.214565	0.175703
12	-	AC004217.1	processed_pseudogene	0.104845	0.111763	0.0574424	0.101048	0.107283	0.234271
17	-	AC004223.3	protein_coding	5.2977e-05	0.129569	0.274596	0.00182121	0.304468	2.00079e-07
16	+	AC004224.2	processed_transcript	1.35933e-05	0.14812	0.287033	7.71358e-14	0.00957782	7.67381e-05
16	+	AC004232.3	TEC	0.0524227	0.111763	0.0574424	0.151571	0.0536413	0.351406
16	+	AC004233.3	lincRNA	0.209691	0.0558814	0.97652	0.303143	0.268207	0.0585677
12	+	AC004241.1	antisense_RNA	0.891186	0.78234	0.574424	0.858905	1.01919	0.644245
12	+	AC004241.2	lincRNA	0.262114	0.111763	0.0574424	0.252619	0	0
12	-	AC004241.5	TEC	0.104845	0.502933	0	0.252619	0.160924	0.937084
22	-	AC004264.2	TEC	0	0.0558814	0	0.101048	0.107283	0.0585677
16	-	AC004381.1	antisense_RNA	0.104845	0.223526	0	0	0	0
17	+	AC004408.2	TEC	0.157268	0.111763	0.172327	0.151571	0.375489	0.0585677
17	-	AC004448.1	processed_pseudogene	23.3885	56.0858	12.7264	32.0482	24.273	68.7244
7	+	AC004453.1	processed_pseudogene	1.14412	2.18935	0.977167	2.68005	1.50438	3.93913
7	-	AC004453.2	TEC	0	0.447051	0	0.101048	0.536413	0.409974
22	-	AC004461.2	sense_intronic	0.314536	0.167644	0.229769	0.0505238	0.0536413	0.0585677
12	+	AC004466.1	antisense_RNA	0.524227	1.06175	1.26373	1.11152	0.80462	0.234271
12	-	AC004466.2	sense_intronic	0.0524227	0	0.114885	0.0505238	0.0536413	0.0585677
17	-	AC004477.1	processed_transcript	0.209691	0.279407	0.229769	0.505238	0.214565	0.351406
7	-	AC004492.1	antisense_RNA	0.0524227	0.167644	0.402096	0.303143	0.536413	0.292839
7	-	AC004520.1	antisense_RNA	0.57665	0	0.172327	0.151571	0.107283	0.175703
7	+	AC004540.1	lincRNA	1.67753	0.726458	1.66583	1.01048	0.858261	0.234271
X	-	AC004554.2	lincRNA	0.157268	0.0558814	0	0.252619	0	0
17	+	AC004584.3	sense_intronic	0.262114	0.279407	0.0574424	0.40419	0.321848	2.69412
X	+	AC004656.1	sense_overlapping	15.255	12.0704	12.6373	11.772	20.0619	7.73094
19	-	AC004678.1	processed_pseudogene	0.209691	0.0558814	0.196541	0	0.0536413	0.0585677
17	-	AC004687.1	antisense_RNA	45.2408	13.6351	29.353	22.6347	31.5411	7.4381
17	+	AC004706.3	transcribed_unprocessed_pseudogene	0.157268	0.0558814	0.229769	0.151571	0.0536413	0
17	-	AC004706.4	protein_coding	1.6251	1.95585	1.72327	2.57671	2.84299	1.52276
16	+	AC004754.1	protein_coding	1.13096	0.22872	0.237192	2.39368e-05	0.669468	0.227882
17	-	AC004771.1	antisense_RNA	0.524227	0.223526	0.114885	0.303143	0.107283	0.0585677
17	+	AC004771.3	antisense_RNA	0.943609	1.34115	1.03396	0.909428	0.858261	0.292839
12	-	AC004801.2	transcribed_processed_pseudogene	0.0524227	0	0	0.101048	0	0
12	-	AC004801.6	lincRNA	0.104845	0.279407	0.0574424	0.252619	0.214565	0.234271
12	-	AC004803.1	antisense_RNA	1.99005	1.83631	1.85006	1.73761	1.16179	0.819948
12	+	AC004812.2	antisense_RNA	5.13743	1.84409	6.08889	2.67776	3.75489	1.58133
14	-	AC004817.3	lincRNA	0.471805	0	0	0.0505238	0.0536413	0
14	-	AC004825.2	lincRNA	0.262114	0.447051	0.172327	0.40419	0.214565	0.0585677
22	+	AC004832.3	protein_coding	0.123463	0.455463	0.243959	0.445667	0.181295	0.0293207
14	-	AC004846.1	antisense_RNA	12.5815	8.66162	11.8906	6.31547	9.87	3.92404
14	-	AC004846.2	antisense_RNA	0.262114	0.111763	0.344654	0.101048	0.482772	0.117135
7	-	AC004847.1	sense_overlapping	1.41541	2.51466	1.60839	2.32409	1.60924	6.91099
7	+	AC004854.2	antisense_RNA	0.209691	0.0558814	0.287212	0.252619	0.0536413	0.234271
1	-	AC004865.2	antisense_RNA	1.36299	1.56468	1.60839	1.71781	2.57478	0.937084
7	-	AC004877.1	antisense_RNA	0	0.502933	0.0574424	0.454714	0.160924	0.117135
7	+	AC004877.2	TEC	0.733918	1.00587	0.516981	1.01048	1.12647	0.292839
7	+	AC004889.1	antisense_RNA	0.521476	0.17969	0.134552	1.40123e-07	0.351889	0.0878516
7	+	AC004890.2	transcribed_unprocessed_pseudogene	6.66352	6.94003	7.15773	7.27871	8.63484	7.10897
7	+	AC004893.2	antisense_RNA	2.41145	0.726458	2.29769	0.505238	1.87745	0.468542
8	+	AC004908.2	sense_intronic	0.314536	0.558814	0.516981	0.606286	0.375489	0.845016
7	-	AC004917.1	sense_overlapping	0.0524227	0.0558814	0.172327	0	0.107283	0.0585677
7	-	AC004918.1	antisense_RNA	0.629073	0.672469	0.402096	1.11152	0.375489	0.52711
7	-	AC004918.3	sense_intronic	1.31057	2.90583	0.689308	2.72829	1.23375	2.16701
7	+	AC004921.1	lincRNA	0.314536	1.17351	1.60839	2.32409	1.23375	3.27979
7	+	AC004922.1	protein_coding	16.4084	14.3613	15.662	13.2102	12.5215	13.4383
16	+	AC004943.1	antisense_RNA	0.104845	0.0558814	0	0.0505238	0.107283	0
16	+	AC004943.2	antisense_RNA	3.09294	1.78821	2.58491	2.22305	2.62843	0.819948
7	-	AC004951.1	lincRNA	3.66959	1.45292	2.12537	2.07148	2.78935	1.58133
7	-	AC004951.3	transcribed_unprocessed_pseudogene	0.135743	0.143777	0.112256	0.163685	2.57988e-08	0.343849
7	-	AC004951.4	processed_transcript	0.800578	1.48789	0.994898	0.862557	1.19927	2.36769
7	+	AC004980.1	transcribed_unprocessed_pseudogene	2.58492	6.27137	2.31806	4.76619	2.80208	4.97826
7	-	AC004982.1	lincRNA	0.0524227	0.0558814	0	0.0505238	0.0536413	0
7	-	AC004982.2	lincRNA	1.99206	1.78821	1.55094	2.62724	1.82381	1.46419
7	+	AC004987.2	processed_pseudogene	0.943609	0.447051	1.26518	1.01179	1.07624	0.878516
7	-	AC004988.1	antisense_RNA	7.07707	3.35288	16.7732	5.96181	5.8469	2.22557
22	-	AC004997.1	protein_coding	0.354898	0.464938	0.000727108	0.254552	1.67518	0.532374
X	-	AC005000.1	processed_pseudogene	1.03283	2.28208	0.742935	1.31514	1.55358	1.19082
22	-	AC005005.3	antisense_RNA	0.57665	0.111763	1.72327	0.555762	0.590055	0
7	+	AC005020.2	protein_coding	0	0.709819	0	3.5258e-06	0.0770712	0.231905
2	+	AC005034.3	antisense_RNA	5.87135	8.49397	2.81468	6.87124	6.16875	9.01943
2	+	AC005035.1	lincRNA	15.4123	22.4085	16.2562	39.257	55.0896	7.78951
2	+	AC005037.1	antisense_RNA	0	0	0.114885	0.0505238	0.0536413	0
2	+	AC005041.3	antisense_RNA	0.0524227	0.167644	0.0574424	0.101048	0.160924	0.234271
7	+	AC005046.1	antisense_RNA	0.104845	0.111763	0.0574424	0.353667	0.214565	0.351406
X	+	AC005052.1	TEC	0.0524227	0	0.114885	0	0.160924	0
7	-	AC005070.3	antisense_RNA	0.104845	0.279407	0	0.101048	0.214565	0.117135
7	-	AC005076.1	antisense_RNA	0.262114	0.0558814	0.172327	0.202095	0.214565	0.117135
7	-	AC005077.4	processed_pseudogene	0.0524227	0	0.344654	0.101048	0.268207	0
7	+	AC005082.1	lincRNA	3.09294	0.558814	4.94004	1.21257	3.75489	0.702813
7	-	AC005154.1	processed_transcript	73.8403	50.9084	73.8982	53.0865	70.8643	52.3198
7	-	AC005154.3	transcribed_processed_pseudogene	5.56259	1.88921	4.33833	2.62803	7.30374	2.08115
7	-	AC005154.6	protein_coding	0.302211	0.151041	3.38341e-09	0.145935	0.535578	0.14369
20	+	AC005220.1	antisense_RNA	0.157268	0	0.0574424	0	0.268207	0
17	+	AC005224.1	lincRNA	0.262114	0.111763	0.0574424	0.252619	0.107283	0
17	+	AC005224.4	lincRNA	0.262114	5.64402	0.287212	6.71967	0.536413	5.85677
14	-	AC005225.2	antisense_RNA	0.104845	0.223526	0.0574424	0.252619	0.0536413	0.234271
14	+	AC005225.3	antisense_RNA	0.0524227	0.111763	0.0574424	0	0	0.234271
14	+	AC005225.5	TEC	1.20572	0.670577	0.97652	0.353667	0.858261	0.644245
7	-	AC005229.4	antisense_RNA	0.629073	1.95585	1.78071	1.61676	1.66288	0.585677
2	-	AC005237.1	antisense_RNA	0.0524227	0.111763	0.114885	0.0505238	0.160924	0.117135
19	-	AC005261.1	antisense_RNA	0.0524227	0.111763	0.114885	0	0.107283	0
19	+	AC005261.2	lincRNA	9.64578	10.3381	8.15681	14.5003	10.8355	12.1235
19	+	AC005261.4	lincRNA	1.8348	2.68231	1.26373	3.38509	1.87745	7.73094
19	-	AC005262.2	antisense_RNA	0.104845	0.0558814	0.114885	0.151571	0.0536413	0
14	+	AC005280.1	processed_transcript	0.157268	0.0558814	0	0	0.107283	0.0585677
17	+	AC005288.1	antisense_RNA	1.52026	1.89997	1.95304	1.9199	1.23375	1.28849
17	+	AC005304.2	lincRNA	0	0.167644	0	0.0505238	0	0.468542
19	+	AC005306.1	processed_transcript	0.733918	1.22939	0.804193	1.16205	0.80462	1.11279
17	+	AC005324.4	protein_coding	0.0991275	0.20013	2.02574e-08	0.179335	0.0815859	0.524605
19	-	AC005329.1	antisense_RNA	0.314536	0.111763	0.344654	0	0.375489	0
17	-	AC005332.1	antisense_RNA	0.209691	0.167644	0	0.0505238	0.0536413	0.234271
17	+	AC005332.10	lincRNA	0.0524227	0.111763	0.114885	0.151571	0.160924	0
17	+	AC005332.5	lincRNA	0.314536	0.447051	0.114885	0.606286	0.107283	0.409974
17	+	AC005332.6	lincRNA	1.36299	0.614696	1.32117	0.40419	1.18011	1.9913
17	+	AC005332.7	lincRNA	17.0898	8.04692	17.6348	6.71967	15.5023	8.43376
17	+	AC005332.8	lincRNA	5.03258	4.97345	3.7912	3.73876	3.91582	8.78516
17	+	AC005332.9	lincRNA	39.2646	27.326	34.925	23.8472	43.664	26.9997
19	-	AC005393.1	lincRNA	0.0524227	0.167644	0.114885	0.202095	0.0536413	0
17	-	AC005412.1	processed_pseudogene	0.0550121	0.175308	0.427379	0.369847	0.112218	0.487928
14	-	AC005479.2	lincRNA	0.314536	0.894103	0.287212	0.303143	0.321848	2.63555
14	-	AC005479.3	lincRNA	0.157268	0.279407	0	0.101048	0.107283	1.40563
14	-	AC005480.1	antisense_RNA	0.229857	0	0.251479	4.26247e-38	0.0536413	0.0658205
19	-	AC005498.2	lincRNA	0	0.111763	0	0.101048	0.0536413	0
19	-	AC005498.3	antisense_RNA	0.524227	0.111763	0.287212	0.0505238	0.268207	0.0585677
14	-	AC005519.2	sense_overlapping	2.03495	1.98181	2.44402	2.3012	1.41688	1.53925
14	+	AC005520.1	protein_coding	0.537726	0.194262	0.22163	0.353881	0.528352	0.127128
14	+	AC005520.2	antisense_RNA	0.419382	1.11763	0.344654	0.808381	0.858261	0.761381
19	-	AC005523.2	antisense_RNA	0	0	0.0574424	0	0.107283	0.117135
2	-	AC005540.1	antisense_RNA	0.0524227	0.0558814	0.172327	0.151571	0.0536413	0.0585677
17	+	AC005562.1	processed_transcript	5.80333	6.95792	6.51175	7.21549	6.11664	6.25417
19	-	AC005614.2	processed_transcript	0.00580018	0.288333	6.11042e-06	0.0812843	0.421122	1.807e-07
19	+	AC005622.1	transcribed_unprocessed_pseudogene	0.262114	1.28527	0.574424	1.71781	0.911903	2.45984
16	+	AC005632.2	sense_intronic	9.33125	17.5468	9.88008	15.8645	10.9428	18.5074
17	+	AC005670.2	protein_coding	0.90403	4.24137	4.0987	2.38772	2.22709	0.504418
4	-	AC005674.2	sense_overlapping	5.08501	0.838221	5.45702	1.81886	2.52114	0.585677
17	+	AC005696.1	antisense_RNA	0.314536	0.558814	0.344654	1.41467	0.160924	0.585677
17	+	AC005702.1	lincRNA	0.943609	0.61469	1.0914	0.353667	0.321848	0.351406
17	-	AC005726.2	protein_coding	4.2972	4.33286	3.34626	5.60749	4.55663	5.31584
17	-	AC005726.4	sense_intronic	0.471805	0.335288	0.287212	0.757857	0.268207	0.351406
17	+	AC005726.6	antisense_RNA	0	0.223526	0	0.151571	0.107283	0.0585677
17	-	AC005730.3	sense_intronic	0.104845	0	0	0.0505238	0.214565	0
16	-	AC005736.1	sense_overlapping	0.157268	0.0558814	0.229769	0.0505238	0.107283	0.0585677
5	+	AC005740.4	antisense_RNA	0.104845	0.0558814	0	0	0.107283	0.175703
19	-	AC005775.1	antisense_RNA	0.104845	0.111763	0.114885	0.151571	0.0536413	0
19	+	AC005785.1	processed_transcript	0.0524227	0.223526	0.114885	0	0.160924	0.175703
19	-	AC005785.2	TEC	0.104845	0.0558814	0.114885	0.202095	0	0.468542
19	+	AC005786.3	antisense_RNA	0.104845	0.0558814	0.114885	0.0505238	0.160924	0.0585677
17	-	AC005822.1	processed_pseudogene	0.213584	0.28541	0.116056	0.102394	0.217535	0.178447
12	-	AC005831.1	TEC	1.41541	0.838221	1.20629	0.40419	1.07283	0.292839
12	+	AC005832.4	protein_coding	2.74107	1.14598	1.65615	2.72275	0.517645	1.23634
12	+	AC005833.3	protein_coding	0.298161	4.16777e-06	0.469607	0.159708	0.159358	0.0010878
17	+	AC005837.1	antisense_RNA	0.0524227	0	0.287212	0.0505238	0	0
17	-	AC005839.1	TEC	1.88722	1.95585	2.01048	3.03143	2.14565	2.51841
12	+	AC005840.3	lincRNA	0.629073	0.167644	0.459539	0.303143	0.160924	0
12	+	AC005840.4	processed_pseudogene	0	0.0558814	0	0.353667	0.107283	0.175703
12	+	AC005840.5	antisense_RNA	0.104845	0	0.229769	0.202095	0	0.0585677
17	+	AC005899.7	lincRNA	0	0	0.287212	0	0.0536413	0
12	-	AC005912.1	processed_pseudogene	0.393686	0.343026	0.535307	0.577524	0.653487	1.05703
17	+	AC005921.3	TEC	0	0.39117	0.0574424	0.353667	0.0536413	0.468542
19	-	AC005943.1	protein_coding	27.7183	20.8704	27.9979	20.0059	25.958	15.8661
17	-	AC005962.2	antisense_RNA	0.209691	0.502933	0.172327	0.40419	0.375489	0.175703
7	+	AC006001.2	sense_intronic	0.629073	0.78234	1.03396	0.656809	0.911903	0.819948
7	-	AC006001.3	transcribed_unprocessed_pseudogene	31	27.4445	37.8638	34.1036	29.7709	46.015
2	-	AC006011.1	processed_pseudogene	2.77269	2.28329	1.84055	1.35679	1.93588	1.05757
2	-	AC006011.2	processed_pseudogene	0.0524227	0.0558814	0	0.101048	0.160924	0.117135
7	-	AC006017.1	antisense_RNA	0.157268	0.0558814	0	0.0505238	0.0536413	0.117135
7	+	AC006027.1	antisense_RNA	0.104845	0	0.0574424	0	0	0.175703
7	-	AC006033.2	lincRNA	9.01671	1.78821	5.05493	1.41467	4.23767	0.937084
7	+	AC006042.3	processed_pseudogene	0.0524227	0	0.114885	0.252619	0.107283	0.0585677
3	-	AC006059.1	antisense_RNA	0.157268	0.223526	0.229769	0.303143	0.214565	0.117135
12	+	AC006064.2	antisense_RNA	0.471805	0.447051	1.14885	0.101048	0.697337	0.0585677
12	-	AC006064.3	antisense_RNA	0.419382	0.0558814	0.459539	0.101048	0.0536413	0.117135
12	-	AC006064.4	antisense_RNA	0.0524227	0	0	0.0505238	0.214565	0.0585677
5	+	AC006077.2	TEC	1.04845	0.335288	0.97652	0.555762	0.375489	0.117135
16	-	AC006111.2	sense_overlapping	0.0524227	0	0.172327	0.0505238	0	0
19	-	AC006116.1	processed_pseudogene	0.57665	0.0558814	0.517734	0.151729	0.107283	0
19	+	AC006116.8	antisense_RNA	0.104845	0.0558814	0.459539	0.101048	0.107283	0.117135
12	-	AC006205.2	sense_intronic	0.786341	0	0.516981	0.0505238	0.590055	0
19	-	AC006213.1	antisense_RNA	0.157268	0.614696	0.172327	0.454714	0.750979	0.409974
19	-	AC006213.2	lincRNA	2.11387	1.07029	2.13175	2.09919	1.92668	0.663701
19	+	AC006213.6	TEC	0.0524227	0.0558814	0.114885	0.0505238	0.0536413	0.0585677
3	+	AC006252.1	antisense_RNA	0.57665	0.502933	0.344654	0.454714	0.482772	0.409974
3	-	AC006254.1	protein_coding	7.20817	10.4368	11.5061	19.9283	11.3395	20.1367
7	-	AC006330.1	TEC	0.209691	0.111763	0.516981	0.909428	0.429131	0.409974
7	+	AC006333.2	antisense_RNA	2.04449	3.0176	2.52746	2.62724	2.19929	3.16266
7	-	AC006378.2	TEC	0.157268	0.223526	0.172327	0.151571	0.321848	0.292839
17	-	AC006435.2	antisense_RNA	0.104845	0.0558814	0.229769	0	0.0536413	0.117135
17	-	AC006449.2	antisense_RNA	0.104845	0.39117	0	0.101048	0	0
17	+	AC006449.5	antisense_RNA	0.209691	1.89997	0.344654	1.41467	0.590055	2.04987
17	+	AC006449.6	lincRNA	4.40351	9.94689	5.62935	11.3679	3.70125	9.2537
2	-	AC006453.2	lincRNA	3.10717	2.06908	1.27123	0.504965	2.0042	0.744146
2	-	AC006460.2	bidirectional_promoter_lncRNA	0.366959	0.39117	0.344654	0.40419	0.375489	0.0585677
7	+	AC006463.2	processed_pseudogene	0.194814	0.2745	1.50718e-38	4.26525e-40	0.132574	0.141519
7	+	AC006480.2	lincRNA	0.681496	0.111763	1.14885	0.505238	0.482772	0.234271
7	+	AC006483.2	antisense_RNA	0	0.0558814	0.114885	0.151571	0.107283	0
19	+	AC006486.2	TEC	0.209691	0.167644	0.287212	0	0.160924	0.117135
19	-	AC006504.1	lincRNA	0.838764	0.223526	0.516981	0.202095	0.160924	0.117135
19	+	AC006504.5	lincRNA	6.02861	5.75579	5.11237	4.74924	4.6668	3.74834
19	+	AC006504.8	sense_intronic	0.471805	0.502933	0.459539	0.151571	0.214565	0.117135
12	-	AC006511.3	TEC	0.157268	0.111764	0.172327	0.0505238	0.268207	0
12	+	AC006511.5	processed_transcript	0.340398	0.449247	0.197535	0.469619	0.0598897	1.18328
19	-	AC006538.1	sense_intronic	0.314536	0.279407	0.344654	0.505238	0.107283	0.761381
19	-	AC006538.2	protein_coding	0.00136931	0.0211622	0.000101488	0.504239	0.000262846	1.62813
18	+	AC006557.6	TEC	0.0524227	0.111763	0.0574424	0.101048	0	0.117135
19	+	AC006942.1	antisense_RNA	0.366959	0.838221	0.631866	1.061	0.536413	1.28849
22	+	AC006946.2	lincRNA	0	0	0.114885	0.0505238	0.160924	0.117135
7	+	AC006967.3	lincRNA	0.262114	0	0.574424	0	0.214565	0
7	+	AC006970.2	processed_pseudogene	0.104845	0.0558814	0	0	0	0.0585677
7	+	AC006978.1	processed_pseudogene	5.08501	5.14109	4.36562	7.07333	7.83163	8.49232
7	+	AC006978.2	protein_coding	5.45442	3.55937	2.31993	2.39106	2.39172	1.15319
7	-	AC007000.1	processed_pseudogene	0.277438	0.209586	0.318261	0.135333	3.00616e-21	0.468542
7	+	AC007032.1	antisense_RNA	0.209691	0.502933	0.172327	0.353667	0.160924	0.468542
7	-	AC007036.1	lincRNA	0.0524227	0	0.344654	0.0505238	0	0.0585677
2	+	AC007038.1	antisense_RNA	1.78237	0.335288	1.60839	0.40419	1.07283	0.0585677
2	+	AC007038.2	antisense_RNA	0.209691	0.167644	0.344654	0.151571	0.107283	0.175703
9	+	AC007066.2	sense_overlapping	1.72995	1.11763	1.37862	1.9199	1.01919	1.52276
12	+	AC007068.1	processed_pseudogene	1.83043	2.05358	1.15869	2.00899	1.3753	1.65836
17	-	AC007114.1	lincRNA	0.943609	1.89997	1.43606	3.03143	1.39467	2.34271
7	+	AC007161.3	processed_transcript	0.437578	0.323638	0.486575	0.37596	0.477416	6.2901e-11
14	-	AC007182.2	processed_pseudogene	0.172597	0.167644	0	0.353775	0.114296	0.360294
19	-	AC007191.1	TEC	1.72995	0.78234	1.94704	1.81886	1.12647	1.22711
19	+	AC007192.1	protein_coding	90.3532	73.5096	96.6324	50.4787	85.7166	50.4926
16	-	AC007216.3	sense_intronic	0.262114	0.0558814	0.172327	0.252619	0	0.175703
16	+	AC007220.1	lincRNA	0.0524227	0.279407	0.0574424	0.757857	0.429131	0.761381
16	+	AC007224.2	TEC	0.0524227	0	0.0574424	0.0505238	0	0.117135
19	-	AC007228.2	lincRNA	1.54053	1.15377	1.51098	0.84962	1.72591	1.09601
2	-	AC007238.1	processed_pseudogene	0.788483	1.28962	0.288128	0.811148	1.12919	1.23124
2	+	AC007240.1	protein_coding	0.167144	2.21513	0.386905	1.46327	1.00865	2.4792
2	+	AC007249.2	lincRNA	0.629073	0.558814	0.459539	0.606286	0.536413	0.351406
2	-	AC007256.1	processed_pseudogene	0.0524227	0.167644	0.0574424	0.151571	0	0.117135
7	+	AC007285.1	antisense_RNA	0.262114	0	0.0574424	0.0505238	0.0536413	0
19	+	AC007292.1	antisense_RNA	0.57665	3.24112	0.804193	3.48614	0.911903	1.9913
19	-	AC007292.2	antisense_RNA	0.262114	0.167644	0.0574424	0.303143	0.214565	0.175703
2	+	AC007318.1	processed_pseudogene	16.1998	93.1555	14.7084	50.667	23.3011	117.817
22	+	AC007326.4	protein_coding	0.694561	0.955564	0.72183	0.266487	0.373174	1.22013
16	+	AC007336.1	lincRNA	2.93567	3.12936	1.78071	4.19348	1.66288	2.94075
16	-	AC007336.2	lincRNA	1.10088	1.28527	0.861635	1.46519	0.429131	0.351406
16	+	AC007336.3	TEC	0	0.406958	0	0.580278	0.390587	0.786805
16	-	AC007342.3	transcribed_unprocessed_pseudogene	0.262114	0.0558814	0.746751	0	0.429131	0
16	-	AC007342.7	TEC	0.209691	0.279407	0.172327	0.151571	0.107283	0.117135
14	-	AC007376.2	lincRNA	0.0524227	0.0558814	0	0.151571	0	0.0585677
2	-	AC007382.1	TEC	3.14536	1.45292	2.987	2.47567	3.21848	0.761381
2	+	AC007383.2	lincRNA	4.03655	4.07934	4.13585	3.08195	4.77408	2.57698
7	+	AC007384.1	lincRNA	4.40351	4.13522	4.36562	5.10291	4.13038	3.10409
2	-	AC007386.1	processed_pseudogene	0.0524227	0.167644	0.114885	0	0.160924	0
2	+	AC007388.1	antisense_RNA	8.96371	13.2998	11.431	18.8959	16.5215	19.6126
2	+	AC007390.2	sense_intronic	0.733918	0.39117	0.516981	0.606286	0.214565	0.0585677
12	-	AC007406.5	sense_overlapping	4.45593	4.35875	4.36562	3.58719	3.3794	2.28414
17	+	AC007448.3	antisense_RNA	0.262114	0.0558814	0.0574424	0.0505238	0.214565	0.0585677
17	-	AC007485.2	TEC	3.87928	1.78821	4.02096	2.37462	3.91582	1.46419
12	-	AC007541.1	antisense_RNA	0.157268	0.111763	0.229769	0.101048	0	0.0585677
12	+	AC007546.1	sense_intronic	0.157268	0.111763	0	0.101048	0.0536413	0.0585677
7	+	AC007566.1	antisense_RNA	0.419382	0.447051	0.402096	0.606286	0.590055	1.17135
16	-	AC007608.1	antisense_RNA	0.471805	0	1.14885	0.0505238	0.429131	0
16	+	AC007610.4	TEC	0.681496	0.167644	1.03396	0.707333	0.482772	0.117135
16	+	AC007611.1	lincRNA	1.20572	1.00587	1.20629	0.454714	1.87745	0.878516
16	+	AC007613.1	antisense_RNA	0	0.111763	0.114885	0.101048	0.0536413	0.117135
3	+	AC007620.2	antisense_RNA	0.0524227	0.0558814	0.172327	0.252619	0.214565	0.0585677
12	+	AC007637.1	sense_overlapping	0.366959	0.838221	0.574424	0.505238	0.750979	0.819948
22	-	AC007663.2	antisense_RNA	0.0524227	0	0.114885	0.202095	0.0536413	0
22	+	AC007663.3	lincRNA	0.0524227	0.167644	0.114885	0.0505238	0	0
22	-	AC007663.4	sense_intronic	0.419382	0.279407	0.229769	0.151571	0.268207	0.234271
7	-	AC007683.1	processed_pseudogene	0	0.0558814	0	0	0.0553534	0.117135
14	+	AC007686.3	antisense_RNA	2.3066	1.84409	2.987	2.17252	1.98473	1.58133
12	+	AC007688.1	processed_pseudogene	0.10487	0.111776	0	0.0505238	0.0536624	0.0585929
16	-	AC007728.2	antisense_RNA	1.52026	1.06175	1.72327	1.36414	1.18011	0.995652
16	+	AC007728.3	sense_intronic	0.157268	0.838221	0.459539	1.01048	0.482772	0.117135
22	-	AC007731.5	protein_coding	0.160842	0.395887	0.176255	0.16757	0.000201491	0.0305743
17	+	AC007780.1	processed_transcript	0.168375	0.108761	0.224333	0.10193	0.353096	1.09149e-13
19	+	AC007786.1	lincRNA	0.0524227	0.167644	0.0574424	0.101048	0.107283	0.117135
3	+	AC007823.1	lincRNA	0.209691	0.223526	0.0574424	0.0505238	0.107283	0.0585677
19	-	AC007842.1	processed_pseudogene	0.57665	0.614696	1.0914	1.16205	1.34103	0.409974
2	+	AC007878.1	processed_transcript	0.996032	0.838221	0.516981	1.01048	1.01919	0.234271
2	-	AC007879.3	lincRNA	0.366959	0.558814	0.229769	0.707333	0.418481	0.351406
2	-	AC007881.2	antisense_RNA	1.31057	0	0.459539	0	0.590055	0
16	-	AC007906.2	protein_coding	0.471805	0.39117	0.402096	0.606286	0.375489	0.175703
15	-	AC007950.2	lincRNA	0.104845	0	0.114885	0.0505238	0.214565	0
17	-	AC007952.4	lincRNA	5.24801e-08	0.277378	2.84256e-30	0.312702	0.354404	0.546056
2	-	AC007969.1	processed_pseudogene	0.960461	2.05077	0.74262	1.59657	1.02023	3.70766
18	-	AC007996.1	sense_intronic	0.786341	0.335288	0.631866	0.353667	0.107283	0.0585677
12	+	AC008014.1	lincRNA	0.157268	0.0558814	0.344654	0.303143	0.80462	0.117135
18	-	AC008021.1	processed_pseudogene	0.524227	0.559103	0.0575386	0.15167	0.268207	0.410168
12	-	AC008033.3	lincRNA	0.0524227	1.95585	0	3.63771	0	2.98695
7	-	AC008038.1	processed_pseudogene	46.0595	146.442	42.3028	100.667	70.0614	184.584
3	-	AC008040.1	antisense_RNA	0.0524227	0.0558814	0	0	0.0536413	0
3	+	AC008040.5	antisense_RNA	0.104845	0.0558814	0.344654	0.101048	0.160924	0
2	+	AC008073.3	protein_coding	0.190482	0.144896	0.0752897	0.12444	0.145967	1.3785e-13
2	-	AC008074.3	lincRNA	5.92377	1.78821	8.50147	6.46705	6.59788	1.75703
22	-	AC008079.2	antisense_RNA	0.209691	0.0558814	0.459539	0.101048	0.268207	0.117135
17	-	AC008105.1	antisense_RNA	0.0524227	0	0.114885	0.0505238	0.107283	0.175703
17	-	AC008105.3	antisense_RNA	39.5267	25.7613	35.0398	46.2798	22.2075	17.2189
12	+	AC008115.3	sense_intronic	0.314536	0.670577	0.172327	0.606286	0.536413	0.878516
12	+	AC008115.4	lincRNA	0.157268	0	0.229769	0.0505238	0.321848	0
12	-	AC008124.1	lincRNA	9.43609	14.4733	9.42055	15.4603	9.54816	17.2775
17	-	AC008158.1	processed_pseudogene	1.5571	2.27232	0.0578239	0.0509608	1.41229	1.66728
2	+	AC008280.3	lincRNA	0.262114	0.111763	0	0.0505238	0.214565	0.0585677
5	+	AC008393.1	lincRNA	0.314536	0.502933	0.459539	0.0505238	0.643696	0.175703
5	-	AC008429.1	antisense_RNA	0.57665	0.111763	0.574424	0.252619	0.590055	0.351406
5	+	AC008429.2	processed_pseudogene	0.0524227	0.448101	0	0	0	0.0587307
5	-	AC008438.1	antisense_RNA	0.104845	0.0558814	0.172327	0.101048	0.160924	0.234271
19	+	AC008440.3	lincRNA	0	0	0	0.454714	0.0536413	0.409974
5	+	AC008443.1	processed_transcript	1.32692	0.78234	1.44693	2.02799	2.41386	1.6399
5	+	AC008443.5	antisense_RNA	0.157268	0.279407	0.0574424	0.303143	0.268207	0.175703
5	-	AC008467.1	lincRNA	1.36299	0.0558814	0.746751	0.101048	0.107283	0
5	+	AC008494.3	antisense_RNA	0.524227	0.0558814	0.574424	0.151571	0.750979	0.117135
19	+	AC008507.1	processed_pseudogene	0.314536	0	0.287212	0.151571	0.160924	0
5	+	AC008536.1	antisense_RNA	0.104845	0.167644	0.229769	0	0.214565	0.175703
5	+	AC008536.3	TEC	0.104845	0.111763	0.114885	0.0505238	0.0536413	0.117135
19	+	AC008537.3	TEC	0.104845	0.279407	0.287212	0.252619	0.160924	0.351406
19	-	AC008555.8	TEC	0.104845	0.111763	0.229769	0.151571	0.214565	0
5	+	AC008560.1	protein_coding	1.77618	1.05882	1.63241	1.18456	1.03008	2.39617
19	+	AC008567.3	lincRNA	0.57665	0.335288	0.574424	0.454714	0.429131	0.819948
5	+	AC008575.1	protein_coding	0.000924609	0.177011	0.000550365	0.0361043	0.000391807	0.478665
5	+	AC008575.2	protein_coding	2.11443	1.92281	1.58644	1.98151	2.00682	3.34904
5	-	AC008592.3	processed_pseudogene	0.274056	0.234367	0.238908	0.157534	0.169924	0.245572
5	+	AC008608.2	lincRNA	0.0524227	0.111763	0.287212	0.0505238	0.214565	0.0585677
5	+	AC008610.1	antisense_RNA	0.104845	0.223526	0.114885	0.101048	0.107283	0.234271
19	+	AC008622.2	antisense_RNA	1.10088	1.5088	0.97652	1.31362	1.28739	0.644245
19	-	AC008655.2	antisense_RNA	0.104845	0.558814	0.172327	0.303143	0.107283	0.292839
5	+	AC008669.1	sense_overlapping	0.838764	1.00587	0.97652	0.757857	0.858261	0.234271
19	-	AC008687.4	protein_coding	0.366959	2.06761	0.402096	1.81886	1.44832	1.6399
5	-	AC008695.1	protein_coding	2.70769	7.75152	9.93337	8.87238	9.62283	3.38563
19	+	AC008735.1	sense_intronic	0.471805	0.335288	0.804193	0.707333	0.482772	0.995652
19	-	AC008736.1	lincRNA	1.93964	1.62056	1.78071	2.22305	1.60924	1.28849
19	+	AC008738.7	3prime_overlapping_ncRNA	1.87648	0.0398638	0.638415	0.00851881	1.06833	0.346423
16	+	AC008741.2	lincRNA	2.14933	2.34702	3.27421	3.23352	2.36022	2.16701
19	+	AC008750.2	antisense_RNA	0.0524227	0.167644	0	0.151571	0	0.0585677
19	-	AC008750.5	sense_intronic	0.209691	0.111763	0.114885	0.303143	0.0536413	0
19	-	AC008750.8	protein_coding	0.0666507	0.221519	7.07741e-33	0.0646502	7.15778e-29	1.33036e-33
19	-	AC008752.3	unprocessed_pseudogene	0.524227	0	0.516981	0.303143	0.321848	0
19	-	AC008758.1	protein_coding	0.648165	0.0937877	2.47377e-06	1.66187e-05	0.656156	0
19	-	AC008758.3	transcribed_unprocessed_pseudogene	0.00195539	0.0072954	0.0197632	0.0156382	0.754813	0.269762
19	-	AC008758.4	protein_coding	0.312581	1.16621	0.55466	0.792743	0.222703	0.19878
19	-	AC008758.5	protein_coding	2.67842e-19	0.15219	0.141518	0.101686	0.0557758	0.0327289
19	-	AC008758.6	protein_coding	0.19298	0.00400044	0.144321	0.0509571	0.502802	0.0585677
19	-	AC008760.2	sense_intronic	0.314536	0.111763	0.344654	0.101048	0	0.117135
19	-	AC008763.1	antisense_RNA	0.733918	0.726458	0.689308	0.707333	0.697337	0.878516
19	+	AC008763.2	protein_coding	0.051043	1.13436	0.0197061	0.291224	0.568181	0.154796
19	+	AC008763.3	protein_coding	7.8313	13.5616	7.50287	7.11585	6.35815	18.5968
19	-	AC008764.1	protein_coding	0.193076	0.096109	0.114889	2.14406e-19	0.100453	1.47661e-17
19	+	AC008764.6	lincRNA	0.262114	0.558814	0.631866	0.454714	0.375489	0.468542
19	+	AC008764.8	antisense_RNA	1.20572	1.34115	1.32117	1.71781	1.23375	2.57698
19	+	AC008764.9	TEC	1.1533	0.335288	0.631866	0.303143	0.429131	0.0585677
19	+	AC008770.1	processed_transcript	3.61717	6.48224	5.57191	5.305	4.29131	12.1821
19	+	AC008770.3	protein_coding	0.74092	0.430008	0.182166	1.21455e-07	0.401464	0.536993
19	+	AC008770.4	sense_overlapping	0.314536	0.111763	0.114885	0.252619	0.214565	0.0585677
5	-	AC008771.1	antisense_RNA	0.57665	1.5088	0.574424	1.36414	1.28739	1.28849
16	+	AC008870.2	sense_intronic	0.681496	0.39117	0.631866	0.454714	0.482772	0.52711
5	-	AC008875.1	lincRNA	0.262114	0.111763	0.172327	0.0505238	0.214565	0.117135
19	+	AC008878.2	protein_coding	2.93527	2.82734	2.23605	1.47276	2.1332	3.64181
19	+	AC008878.3	protein_coding	2.93621	1.41439	7.12945	2.60861	2.47428	1.41429
19	-	AC008894.3	TEC	0.996032	2.17938	1.20629	2.9809	0.965544	1.9913
19	+	AC008895.1	TEC	0.366959	0.167644	0.287212	0.0505238	0.214565	0.0585677
5	+	AC008897.3	lincRNA	0.0524227	0.0558814	0	0.151571	0	0.175703
5	+	AC008906.1	antisense_RNA	0.366959	0	0.344654	0.101048	0.0536413	0
16	+	AC008915.2	lincRNA	0.629073	0.223526	0.459539	0.353667	0.482772	0.175703
5	+	AC008937.3	antisense_RNA	0.157268	0.0558814	0.114885	0.151571	0.160924	0
5	-	AC008957.1	antisense_RNA	9.2264	8.43809	15.0499	7.73014	1.71652	0.585677
5	+	AC008957.3	TEC	1.8348	3.68817	1.32117	4.09243	2.25294	3.04552
5	+	AC008966.1	antisense_RNA	1.1533	0.279407	0.861635	0.202095	0.429131	0
19	+	AC008969.1	processed_transcript	5.71408	2.17938	6.95052	4.39557	6.54424	1.52276
5	-	AC008972.1	lincRNA	0.209691	0.111763	0.172327	0	0.0536413	0
5	-	AC008972.2	lincRNA	3.04052	0.558814	0.746751	0.151571	0.750979	0.351406
19	-	AC008982.1	protein_coding	0.123501	0.0310042	0.0105099	0.0121494	0.00882312	0.0276339
19	-	AC008982.2	sense_intronic	0.209691	0.167644	0.172327	0.101048	0.214565	0.52711
19	-	AC009005.1	antisense_RNA	0.838764	1.89997	2.52746	2.47567	1.07283	1.75703
16	-	AC009021.2	lincRNA	1.11666	0.183395	1.36925	0.0964067	0.476313	0.351253
16	-	AC009041.2	lincRNA	0.890563	0.894103	2.64235	3.83979	1.98462	1.75703
16	-	AC009041.4	sense_intronic	0.209691	0.0558814	0.0574424	0	0.0536413	0
16	-	AC009053.1	transcribed_unprocessed_pseudogene	10.2824	9.45792	10.956	7.62668	10.8397	6.70254
16	+	AC009053.2	lincRNA	0.157268	0.111763	0.402096	0.101048	0.268207	0.175703
16	-	AC009054.2	sense_intronic	0.104845	0.111763	0.229769	0	0.160924	0.351406
16	+	AC009061.2	antisense_RNA	1.10088	1.34115	2.01048	1.36414	0.80462	0.878516
16	-	AC009065.1	lincRNA	0.0524227	0.223526	0	0.101048	0	0.351406
16	+	AC009065.3	antisense_RNA	0.158675	0.167644	0.116463	0	0.0539125	0.118417
16	+	AC009065.4	lincRNA	0.786341	0.279407	1.14885	0.252619	0.697337	0
16	-	AC009065.5	sense_intronic	0.0524227	0.0558814	0.114885	0.202095	0	0.234271
16	-	AC009086.3	TEC	0.366959	0.558814	0.344654	0.252619	0.590055	0.702813
16	+	AC009088.1	antisense_RNA	0.0524227	0.0558814	0.114885	0.252619	0.0536413	0
16	-	AC009090.4	TEC	0	0.167644	0.114885	0.353667	0.214565	0.175703
16	+	AC009090.5	TEC	1.6251	1.00587	1.83816	1.21257	1.5556	0.52711
16	+	AC009093.10	processed_transcript	0.733406	0.399798	0.860392	0.651815	0.66635	0.175703
16	+	AC009093.2	lincRNA	0.786341	0.223526	0.344654	0.101048	0.321848	0.117135
16	-	AC009093.3	transcribed_unprocessed_pseudogene	0	1.89997	0	2.67776	0	0.995652
16	+	AC009093.6	lincRNA	0.104845	0.0558814	0.229769	0	0.107283	0.175703
16	+	AC009093.7	TEC	0.262114	0.0558814	0.344654	0.101048	0.107283	0.117135
16	+	AC009093.8	transcribed_unprocessed_pseudogene	3.05521	0.602516	1.95977	1.17036	1.79152	1.39325
16	+	AC009093.9	transcribed_unprocessed_pseudogene	1.45199e-07	4.48679e-09	0.524913	1.66672e-06	0.858591	1.01756e-06
16	-	AC009108.3	lincRNA	0.366959	0.39117	0.574424	0.505238	0.268207	0.351406
16	-	AC009113.1	antisense_RNA	2.62114	0.894103	3.7912	1.66729	1.71652	0.937084
16	-	AC009118.2	antisense_RNA	0.0524227	0.279407	0.114885	0.0505238	0.107283	0.234271
16	+	AC009118.3	antisense_RNA	0.314536	0.223526	0.287212	0.101048	0.214565	0.117135
16	-	AC009119.1	antisense_RNA	0.104845	0.111763	0.516981	0.151571	0.268207	0
16	+	AC009119.2	protein_coding	0.0528492	0.111763	0.172827	0.265415	0.120022	0.185664
16	-	AC009120.1	processed_pseudogene	0.262114	0.279407	0.402096	0.353667	0.321848	0.234271
16	-	AC009120.2	processed_transcript	2.46387	1.17313	1.95304	1.61676	1.87745	0.585677
16	-	AC009120.6	lincRNA	0	0	0	0.101048	0.0536413	0.0585677
5	-	AC009126.1	antisense_RNA	1.36299	1.06175	2.18281	1.71781	1.98473	0.995652
16	-	AC009133.1	antisense_RNA	0.838764	1.89997	1.26373	1.81886	1.77016	1.11279
16	-	AC009133.2	antisense_RNA	0	0.0558814	0.114885	0.101048	0.0536413	0.0585677
16	-	AC009133.4	antisense_RNA	0.104845	0.111763	0.0574424	0.0505238	0.107283	0
16	-	AC009148.1	antisense_RNA	0.0524227	0.0558814	0.0574424	0.252619	0.0536413	0
16	+	AC009159.2	lincRNA	0.262114	0	0.172327	0	0.0536413	0
16	+	AC009159.3	lincRNA	0.471805	0.223526	0.631866	0.101048	0.268207	0.0585677
16	-	AC009163.3	sense_intronic	0.104845	0.0558814	0	0.101048	0.0536413	0.175703
16	+	AC009163.7	lincRNA	0.629073	0.0558814	0.631866	0.252619	0.321848	0.0585677
2	-	AC009226.1	antisense_RNA	0.314536	0.614696	0.344654	0.858905	0.482772	0.468542
2	-	AC009237.14	lincRNA	0.0524227	0.0558814	0.172327	0.101048	0.107283	0
7	-	AC009244.1	processed_pseudogene	0.286449	0.953953	0.596762	0.490988	0.31257	1.58468
7	+	AC009245.1	processed_pseudogene	0.246006	0.535575	0.226223	0.405735	0.643729	0.904163
7	-	AC009275.1	lincRNA	0.419382	0	0.0574424	0.0505238	0.160924	0.0585677
17	+	AC009283.1	lincRNA	2.46387	1.11763	2.41258	1.31362	1.71652	0.819948
2	+	AC009302.1	processed_pseudogene	0.268073	0.11358	0.115855	0.101048	0.321848	0.178782
2	+	AC009303.4	TEC	5.2947	25.8731	5.80168	16.4202	6.81245	43.3401
2	+	AC009309.1	antisense_RNA	0	0.111763	0.0574424	0.101048	0.0536413	0.292839
12	-	AC009318.1	antisense_RNA	0.262114	0.167644	0.172327	0.151571	0.0536413	0.0585677
12	-	AC009318.3	antisense_RNA	0.209691	0	0.229769	0.0505238	0.214565	0.175703
7	-	AC009403.1	antisense_RNA	2.35902	1.00587	2.0674	1.21257	1.5556	0.234271
2	+	AC009404.1	lincRNA	1.36299	3.9117	1.83816	4.39557	2.89663	6.61816
2	-	AC009414.2	lincRNA	0	0.111763	0	0.101048	0	0.0585677
2	-	AC009487.2	processed_pseudogene	3.79895	4.43088	3.16368	4.19615	5.37854	6.85166
2	+	AC009506.1	antisense_RNA	7.86341	10.841	7.18029	9.75109	13.0885	7.0867
12	+	AC009533.1	unprocessed_pseudogene	3.38802	3.13399	2.20102	2.19294	2.47007	1.88495
4	-	AC009570.1	antisense_RNA	0.104845	0.0558814	0.0574424	0.151571	0.160924	0.0585677
15	-	AC009690.1	protein_coding	9.94292	0.533593	9.58271	1.01848	4.40844	0.251459
18	+	AC009704.2	sense_intronic	0.104845	0.111763	0.0574424	0.151571	0	0.175703
12	+	AC009779.2	antisense_RNA	7.49645	3.74405	6.3761	5.40605	4.88136	1.75703
12	+	AC009779.3	protein_coding	5.42411	1.52175	2.29184	2.17133	3.65587	2.12021
18	-	AC009802.1	antisense_RNA	0	0.167644	0.114885	0.151571	0.0536413	0.0585677
8	-	AC009812.1	antisense_RNA	0.996032	0.949984	0.97652	1.26309	0.80462	0.52711
8	+	AC009812.4	lincRNA	0.157268	0	0.0574424	0.0505238	0.160924	0.175703
18	+	AC009831.1	antisense_RNA	2.51629	2.68231	2.92956	2.62724	2.30658	1.6399
18	+	AC009831.2	processed_pseudogene	0.0524227	0.279456	0.172437	0.252734	0	0.235272
8	-	AC009902.2	antisense_RNA	0.366959	0.167644	0.287212	0.252619	0.536413	0.0585677
8	-	AC009902.3	lincRNA	0.262114	0.111763	0.689308	0.505238	0.429131	0.175703
2	+	AC009948.1	antisense_RNA	16.8801	4.02346	17.0029	5.15343	9.54815	0.819948
2	+	AC009948.3	antisense_RNA	0.471805	0.223526	1.03396	0.606286	0.750979	0.234271
2	+	AC009948.4	antisense_RNA	0.209691	0.502933	0.402096	0.555762	0.80462	0.234271
2	-	AC009951.1	TEC	0.104845	0.279407	0.402096	0.151571	0.160924	0.175703
2	-	AC009961.1	lincRNA	1.20572	1.22939	0.861635	1.01048	1.50196	0.995652
2	-	AC009962.1	antisense_RNA	0.471805	0.335288	0.804193	0.606286	0.482772	0.117135
2	+	AC009974.1	lincRNA	2.88325	1.45292	4.99748	1.97043	2.03837	0.702813
Y	+	AC009977.1	transcribed_processed_pseudogene	0.104845	0.335288	0.114885	0.505238	0.268207	0.0585677
7	-	AC010132.3	protein_coding	18.755	14.8564	20.3061	14.039	18.4549	11.0578
12	-	AC010168.2	sense_overlapping	3.04052	1.67644	2.69979	3.48614	2.68207	1.40563
12	-	AC010173.1	antisense_RNA	0.104845	0.111763	0.114885	0.151571	0.0536413	0.175703
12	+	AC010186.2	transcribed_unprocessed_pseudogene	14.9178	16.8146	14.0394	18.3627	13.6125	20.8027
12	+	AC010186.3	sense_intronic	5.24227	5.97931	3.67631	9.75109	5.41777	7.02813
12	+	AC010200.1	processed_pseudogene	0.262114	0.223526	0.229769	0.101048	0.214565	0.117135
12	+	AC010201.1	lincRNA	0.104845	0.111763	0	0	0.160924	0.0585677
12	+	AC010201.2	lincRNA	0.57665	0.223526	0.919078	0.151571	0.697337	0
12	-	AC010203.1	transcribed_unprocessed_pseudogene	0	0.111763	0.172327	0.2942	0.107283	0.175702
3	-	AC010210.1	processed_transcript	0.57665	0.167644	0.344654	0.40419	0.321848	0.234271
5	+	AC010226.1	antisense_RNA	0.157268	0.223526	0.631866	0.101048	0.429131	0.175703
5	+	AC010245.2	lincRNA	0.104845	0	0.172327	0.252619	0.107283	0.0585677
19	+	AC010247.1	processed_transcript	1.72995	1.00587	2.18281	0.656809	1.34103	1.05422
19	+	AC010247.2	antisense_RNA	6.34315	4.63816	6.72076	3.23352	7.34886	4.74399
19	-	AC010323.1	protein_coding	0.753849	2.96235	3.37842	2.11696	1.27954	0.770209
19	+	AC010326.4	transcribed_processed_pseudogene	1.78237	1.62056	1.32117	1.76833	1.44832	1.58133
19	+	AC010327.4	lincRNA	0	0	0.114885	0	0.0536413	0
19	-	AC010327.5	processed_transcript	4.70978	5.28238	4.31182	6.04137	4.56799	3.41582
19	-	AC010331.1	antisense_RNA	0.104845	0.111763	0.0574424	0.151571	0.0536413	0.0585677
19	-	AC010335.3	TEC	0.0524227	0.0558814	0.114885	0	0	0.234271
19	-	AC010336.1	antisense_RNA	0.0524227	0	0.114885	0.252619	0.429131	0
5	+	AC010342.1	processed_pseudogene	0.118078	8.77033e-45	0	0.0576088	0.121715	0
5	+	AC010343.1	processed_pseudogene	0.315028	0.391246	0.212997	0.663321	0.312977	0.925185
5	-	AC010359.1	lincRNA	0.0524227	0.223526	0.114885	0.252619	0.214565	0
16	-	AC010401.2	antisense_RNA	0.157268	0.0558814	0.516981	0.202095	0.375489	0
19	-	AC010422.3	protein_coding	2.89074	3.23692	1.64861	2.61312	4.49344	2.06444
19	-	AC010422.6	protein_coding	5.63358	4.14417	4.01542	1.63289	4.14306	0.59822
5	-	AC010435.1	TEC	1.51472e-20	0.126458	0.25257	0.120575	0	0.547894
19	-	AC010463.3	sense_intronic	0.57665	0.167644	0.574424	0.555762	0.214565	0.175703
5	-	AC010468.1	processed_pseudogene	0.106074	0.450756	0.116408	0.152798	0.439424	0.176455
19	-	AC010487.1	unprocessed_pseudogene	0.262114	0.223526	0.402096	0.707333	0.590055	0.175703
19	+	AC010487.2	lincRNA	0.0524227	0.0558814	0.0574424	0.0505238	0.160924	0.0585677
19	-	AC010487.3	protein_coding	2.14829	2.03809	1.77862	2.36518	1.69699	1.29491
5	-	AC010491.1	antisense_RNA	0.471805	0.279407	0.344654	0.151571	0.268207	0.234271
19	-	AC010504.1	antisense_RNA	0.0524227	0.0558814	0.114885	0.151571	0.107283	0.175703
19	-	AC010507.2	transcribed_processed_pseudogene	1.45836	2.31503	0.557676	1.03347	0.963395	1.71868
19	+	AC010522.1	protein_coding	9.99174e-05	0.0743717	0.361031	0.080241	0.400097	0.522472
16	-	AC010531.1	protein_coding	2.00204e-11	1.57863e-06	1.23305e-14	0.11429	0.152496	0.530622
16	-	AC010536.1	lincRNA	0.104845	0	0.172327	0.101048	0.160924	0
16	-	AC010542.3	protein_coding	0.15938	0.460953	4.99963e-18	0.448384	0.504747	0.269793
16	+	AC010547.1	antisense_RNA	0.157268	0	0.172327	0.202095	0.160924	0.0585677
16	-	AC010547.5	protein_coding	1.30839	0.835754	4.55048e-07	0.0921345	2.05888	0.109038
19	+	AC010615.1	unprocessed_pseudogene	1.1533	0.447051	1.20629	0.353667	1.01919	0.0585677
19	-	AC010616.1	protein_coding	0	1.73232	0	0.757857	0.321848	3.8069
19	-	AC010618.3	lincRNA	2.20175	2.23526	1.8956	3.183	1.66288	4.97826
5	+	AC010627.1	processed_pseudogene	0.314536	0.0558814	0.114885	0.303143	0.268207	0.175703
19	+	AC010632.2	sense_intronic	0.104845	0	0	0	0.107283	0.117135
19	-	AC010636.2	lincRNA	1.5607e-23	0.198329	0.778195	0.396913	0.11502	0.602584
19	-	AC010642.2	antisense_RNA	1.25815	1.45292	1.0914	0.909428	1.18011	1.8156
19	-	AC010643.1	antisense_RNA	0.157268	0.111763	0.287212	0.454714	0.107283	0
16	+	AC010654.1	lincRNA	0.943609	0.614696	0.574424	1.061	0.697337	0.0585677
7	+	AC010655.2	processed_transcript	0.163698	3.40909e-10	0.179373	9.27451e-10	3.27244e-09	0
7	+	AC010655.3	transcribed_unprocessed_pseudogene	0.255684	0.0558814	0.165281	0.0505238	0.536413	0
7	+	AC010655.4	processed_transcript	0.242646	0.134032	0.221854	0.120939	0.22721	0.596662
2	+	AC010680.2	antisense_RNA	1.20572	0.39117	1.78071	0.606286	0.911903	0.175703
2	+	AC010680.3	antisense_RNA	0.0524227	0.0558814	0.287212	0.202095	0.0536413	0.117135
2	+	AC010680.4	lincRNA	0.157268	0.223526	0.172327	0.151571	0.0536413	0
2	+	AC010733.2	3prime_overlapping_ncRNA	24.6955	28.5429	22.4441	25.0073	27.1998	24.4256
Y	+	AC010737.1	lincRNA	0.0524227	0	0.0574424	0.0505238	0.0536413	0
10	-	AC010864.1	lincRNA	0.629073	0.111763	0.804193	0.606286	0.375489	0.234271
2	+	AC010883.1	antisense_RNA	0.0524227	0.335288	0.172327	0.101048	0	0.117135
Y	-	AC010889.1	lincRNA	0.366959	0.614696	0.631866	0.858905	0.429131	0.761381
2	+	AC010894.2	lincRNA	0.262114	0.558814	0.114885	0.606286	0.321848	1.05422
2	+	AC010900.1	processed_pseudogene	0	0.111763	0	0.0505238	0.107283	0.0585677
2	+	AC010969.2	lincRNA	1.1533	1.17351	1.20629	0.40419	1.28739	0.409974
7	-	AC010973.2	antisense_RNA	0.262114	0.279407	0	0.101048	0.107283	0.175703
2	+	AC010980.1	transcribed_unprocessed_pseudogene	1.57268	0.447051	1.78071	0.303143	1.23375	0
2	-	AC010980.2	lincRNA	3.51232	0.502933	2.64235	0.101048	1.87745	0
10	+	AC010997.4	lincRNA	0.314536	0.111763	0.229769	0.0505238	0.160924	0.0585677
7	+	AC011005.1	protein_coding	0.422071	0.112231	0.231973	0.253753	0	0
15	-	AC011330.1	unprocessed_pseudogene	3.00469	1.50226	3.10328	2.42077	3.71277	1.69906
15	-	AC011330.2	sense_intronic	0	0.223526	0.229769	0.353667	0.214565	0
5	+	AC011337.1	antisense_RNA	2.3066	0.726458	1.95304	0.757857	1.98473	1.05422
5	+	AC011374.1	antisense_RNA	1.31057	0.167644	0.97652	0.0505238	1.18011	0.234271
5	-	AC011374.2	lincRNA	0.209691	0.39117	0.516981	0.151571	0.429131	0.52711
5	+	AC011379.2	processed_transcript	0.104845	0	0.0574424	0	0.160924	0
5	-	AC011416.4	lincRNA	0	0	0.114885	0	0.0536413	0
19	-	AC011445.1	sense_overlapping	1.45978	1.7718	1.4184	2.41314	2.9293	1.89437
19	-	AC011445.2	lincRNA	0.209691	0.279407	0.114885	0.353667	0.0536413	0.175703
19	-	AC011446.2	antisense_RNA	0.104845	0	0.0574424	0.0505238	0.107283	0.0585677
19	+	AC011447.1	transcribed_processed_pseudogene	0.10627	0.544931	0.0297577	0.276933	0.0600252	0.726925
19	-	AC011447.7	TEC	0	0	0.114885	0.151571	0	0
19	+	AC011448.1	protein_coding	0.77434	3.53072	2.28775	1.28368	0.797842	3.05618
19	-	AC011450.1	lincRNA	0.419382	0.670577	0.97652	0.555762	0.268207	0.585677
19	+	AC011462.1	protein_coding	44.3183	39.8595	38.0274	45.3614	41.5028	42.0753
19	+	AC011462.4	sense_intronic	0	0.167644	0.114885	0.454714	0.107283	0.0585677
19	+	AC011466.1	antisense_RNA	0.0524227	0.0558814	0.0574424	0.0505238	0.160924	0.351406
19	+	AC011466.3	antisense_RNA	0.0524227	0.670577	0.0574424	0.202095	0.0536413	0.234271
19	-	AC011466.4	TEC	0.0524227	0.167644	0.114885	0.252619	0.0536413	0.0585677
19	-	AC011468.2	processed_transcript	0.153787	0.315377	0.0726324	0.0952706	0.151321	0.351199
19	+	AC011468.5	antisense_RNA	0.366959	0.279407	0.631866	0.656809	0.321848	0.819948
19	-	AC011472.2	3prime_overlapping_ncRNA	1.10088	0.558814	0.172327	0.151571	1.01919	0.702813
19	+	AC011472.4	antisense_RNA	0.0524227	0.111763	0	0	0.268207	0.117135
19	+	AC011476.3	antisense_RNA	0.314536	0.279407	0.689308	0.959952	0.107283	0.117135
19	+	AC011477.1	transcribed_unprocessed_pseudogene	0.209691	0.0558814	0.114885	0.202095	0.375489	0.117135
19	-	AC011477.2	sense_intronic	0.209691	0.223526	0.344654	0.40419	0.214565	0
19	+	AC011479.1	protein_coding	0.211278	0.0611452	0.146161	1.76545e-36	7.38184e-41	0.209994
19	+	AC011479.3	sense_intronic	0.157268	0	0	0.151571	0.107283	0
19	+	AC011481.3	TEC	2.30904	0.336036	2.41647	0.962151	2.74096	0.704946
19	+	AC011484.1	antisense_RNA	0.366959	0.0558814	0.114885	0	0.697337	0.0585677
19	+	AC011487.1	transcribed_processed_pseudogene	0.0674912	0.0558814	0	0.0560041	0.323721	0
19	-	AC011489.1	antisense_RNA	0.157268	0	0.229769	0.101048	0.107283	0.117135
19	-	AC011491.2	sense_overlapping	0.157268	0.0558814	0.0574424	0.101048	0.107283	0
19	-	AC011495.1	processed_pseudogene	0	0.391253	0.0574424	0.101077	0	0.260353
19	-	AC011497.2	processed_pseudogene	4.01314	12.2577	5.12631	8.90861	7.65948	9.10085
19	-	AC011498.1	lincRNA	0.0524227	0.0558814	0.114885	0.0505238	0.0536413	0
19	-	AC011498.4	protein_coding	4.20714e-17	0.581822	0	0.4724	0	0.576406
19	+	AC011498.7	TEC	1.20572	0.39117	1.0914	0.505238	0.697337	0.234271
19	-	AC011499.1	protein_coding	0.229183	0.00293831	5.26563e-07	0.0617121	3.04242e-20	0
19	+	AC011503.2	sense_intronic	0.0524227	0	0	0.151571	0.160924	0
19	-	AC011511.1	protein_coding	1.24325	0.494162	1.05879	0.595814	0.842072	0.478552
19	-	AC011511.4	protein_coding	21.5739	18.6451	20.2846	19.4314	18.9954	13.989
19	-	AC011511.5	antisense_RNA	0.104845	0.0558814	0	0.151571	0.160924	0.175703
12	+	AC011595.2	processed_pseudogene	0.341676	0.309976	0.121125	0.323724	0.349767	0.772688
12	+	AC011603.2	antisense_RNA	0.57665	0.279407	0.459539	0.707333	0.268207	1.11279
8	-	AC011676.1	antisense_RNA	0.0524227	0	0.0574424	0.0505238	0	1.22992
8	-	AC011676.5	TEC	0.314536	0.0558814	0	0.101048	0	0.0585677
8	+	AC011726.3	sense_intronic	0.104845	0.111763	0.114885	0	0.214565	0
18	-	AC011815.1	lincRNA	1.41541	1.39704	1.72327	1.76833	2.03837	0.819948
18	+	AC011815.2	lincRNA	0.209691	0	0.287212	0.202095	0.429131	0
18	+	AC011825.3	processed_transcript	0.954149	1.05158	0.0866875	1.00841	1.49712	0.108378
7	+	AC011899.2	antisense_RNA	41.8858	8.21457	49.6301	10.7616	27.2498	1.11279
7	+	AC011899.3	antisense_RNA	1.31057	0.335288	2.01048	0.606286	1.93109	0
15	-	AC011912.1	TEC	0.157268	1.17351	0.229769	1.36414	0.643696	2.63555
17	+	AC011921.1	antisense_RNA	0.0524227	0.167644	0.0574424	0.101048	0.107283	0.117135
17	+	AC011933.1	processed_pseudogene	0.449072	0.889268	0.121093	0.304333	0.281032	0.958893
17	-	AC011933.2	sense_intronic	0.0524227	0.0558814	0.0574424	0.0505238	0	0.175703
15	-	AC011939.1	processed_pseudogene	0.212875	0.112279	0.17319	0.0509636	0.160924	0.118957
15	-	AC011939.3	antisense_RNA	0.262114	0	0.114885	0.101048	0	0
15	+	AC011944.1	antisense_RNA	1.10088	0.335288	0.919078	0.454714	0.268207	0.175703
8	+	AC011978.2	lincRNA	0.419382	0.335288	1.03396	0.353667	0.429131	0.234271
3	-	AC012020.1	TEC	0.0524227	0.111763	0.229769	0.202095	0.268207	0.175703
2	-	AC012065.4	lincRNA	0.0524227	0	0.172327	0.0505238	0	0
2	-	AC012065.5	processed_pseudogene	0	0.0575415	0	0	0.0536413	0.0599212
2	+	AC012073.1	antisense_RNA	0.57665	0.335288	0.229769	0.40419	0.643696	0.468542
2	-	AC012074.1	lincRNA	0	0	0	0	0.0536413	0
12	-	AC012085.1	processed_pseudogene	25.7547	23.475	24.5892	25.4117	25.9767	30.3514
17	+	AC012146.1	processed_transcript	0.471805	0.39117	0.861635	0.808381	0.375489	0.468542
12	-	AC012150.2	antisense_RNA	0.209691	0.0558814	0.172327	0.101048	0.107283	0
12	+	AC012158.1	transcribed_processed_pseudogene	0.0524227	0.111763	0	0.151571	0.0536413	0.292839
16	+	AC012181.2	sense_intronic	1.66852	0.571366	1.3898	1.0491	1.14071	0.708596
16	+	AC012181.3	sense_intronic	0.847767	0.322737	0.563237	1.0729	0.897661	0.579894
16	+	AC012184.2	protein_coding	3.85143	4.16312	2.13373	2.79704	2.99038	2.09054
16	-	AC012184.3	processed_transcript	0.209691	0.223526	0.229769	0.252619	0.214565	0.175703
18	-	AC012254.2	protein_coding	6.11866	5.18334	7.23919	4.60773	4.77119	8.35079
2	+	AC012306.2	lincRNA	1.01883	0.852813	1.22213	0.426258	0.637209	0.271925
19	-	AC012313.1	lincRNA	7.28676	10.0028	4.99748	7.88055	9.1581	4.21688
19	+	AC012313.10	TEC	0.891186	0.558814	1.72327	1.41467	1.12647	0.117135
19	+	AC012313.2	antisense_RNA	0.681496	1.22939	0.516981	1.11152	0.590055	0.52711
19	-	AC012313.3	processed_transcript	0.176401	0.250488	1.46467e-28	0.101048	0.000172756	0.00285975
19	-	AC012313.5	lincRNA	1.88722	1.5088	2.47002	2.27357	1.60924	0.292839
19	+	AC012313.6	antisense_RNA	0.104845	0	0.0574424	0.0505238	0.107283	0
19	+	AC012313.8	lincRNA	0	0.279407	0.229769	0.151571	0.360038	0.117135
16	+	AC012321.1	3prime_overlapping_ncRNA	2.42073	2.15694	1.26542	2.55517	3.0254	1.33065
2	-	AC012358.1	antisense_RNA	0	0.111763	0.172327	0.0505238	0.0536413	0
2	+	AC012358.2	processed_pseudogene	0.314536	0.111763	0.114885	0.101048	0.160924	0
2	+	AC012358.3	antisense_RNA	0.157268	0	0	0.0505238	0.0536413	0
2	-	AC012360.2	lincRNA	0.471805	0.0558814	0.344654	0.0505238	0.160924	0.0585677
2	-	AC012360.3	lincRNA	1.10088	0.558814	1.8956	1.56624	1.39467	1.52276
2	+	AC012368.1	antisense_RNA	9.01671	1.00587	4.02096	0.303143	3.91582	0.878516
15	-	AC012414.3	lincRNA	0	0	0	0	3.05756	1.93443
15	-	AC012414.5	lincRNA	1.90609	0.329058	0.724086	0.607024	0.947145	0.140628
7	-	AC012441.1	processed_pseudogene	0.314536	0.335288	0.217995	0.144598	0.261849	7.53278e-09
7	-	AC012441.2	processed_pseudogene	4.84416e-07	6.81862e-12	0.0712963	0.211625	0.00635786	0.353263
12	+	AC012464.2	sense_intronic	0	0	0.287212	0.101048	0.0536413	0
3	-	AC012467.2	antisense_RNA	2.7784	4.13522	2.01048	2.67776	3.32576	3.98261
2	-	AC012510.1	antisense_RNA	1.04845	0.894103	0.516981	0.606286	0.429131	0.995652
2	+	AC012511.1	lincRNA	0.262114	0	0.287212	0.202095	0.160924	0.468542
2	+	AC012513.3	TEC	1.36299	0.614696	1.14885	0.707333	1.98473	0.819948
12	+	AC012555.1	lincRNA	0	0.223526	0	0.0505238	0.107283	0
19	-	AC012615.1	lincRNA	2.35902	1.95585	3.04444	1.71781	2.36022	2.98695
19	+	AC012618.3	transcribed_unprocessed_pseudogene	0.104845	0.111763	0.402096	0.0505238	0.0536413	0.0585677
5	-	AC012640.2	antisense_RNA	0.471805	0.335288	0.172327	0.303143	0.375489	0.292839
16	+	AC012645.1	antisense_RNA	0.0524227	0.111763	0.0574424	0.0505238	0.0536413	0.175703
16	-	AC012645.3	antisense_RNA	0.681496	0.335288	0.516981	0.303143	0.80462	0.292839
15	+	AC012651.1	protein_coding	16.1621	4.97664	15.309	6.91356	10.1109	4.2345
15	-	AC012653.2	sense_intronic	0	0.279407	0	0.202095	0.0536413	0.175703
2	+	AC012668.3	lincRNA	0	0.447051	0.344654	3.38509	0.107283	0.644245
16	-	AC012676.1	sense_intronic	0.471805	0.279407	0.402096	0.202095	0.0536413	0.234271
16	+	AC012676.3	sense_intronic	0	0.111763	0.0574424	0.0505238	0.160924	0.0585677
16	+	AC012676.4	sense_intronic	0.104845	0	0.114885	0.202095	0	0.0585677
16	-	AC012676.5	TEC	2.46387	1.78821	2.987	4.39557	1.93109	1.52276
15	+	AC013394.1	protein_coding	1.09531	4.54784	1.45067	3.82222	1.75057	7.66889
2	-	AC013403.2	antisense_RNA	0	0.167644	0.172327	0.101048	0.107283	0.0585677
14	-	AC013451.2	lincRNA	0	0.111763	0	0.101048	0.107283	0.117135
2	-	AC013457.1	antisense_RNA	0	0.0558814	0	0.0505238	0	0.52711
2	-	AC013472.3	antisense_RNA	0.0524227	0.111763	0.0574424	0.101048	0.0536413	0
2	+	AC013474.1	processed_pseudogene	0.104845	0.111763	0	0.101048	0.0536413	0.0585677
15	-	AC013489.1	processed_transcript	1.11492e-10	6.65966e-15	9.21745e-08	0.0938191	0.471979	0.229228
2	+	AC013731.1	lincRNA	0.209691	0	0.172327	0.202095	0.107283	0.0585677
15	-	AC013787.1	processed_pseudogene	0.157268	0	0.114885	0.0505339	0.160924	0.117135
15	-	AC015660.2	lincRNA	0.838764	0.949984	3.44654	4.29452	2.68207	4.15831
15	-	AC015660.3	antisense_RNA	2.67356	1.56468	3.96352	4.39557	5.36413	5.09539
15	-	AC015660.5	TEC	2.25418	0	1.14885	0.151571	0.0536413	0
17	+	AC015688.5	protein_coding	0.407163	0.000348918	0.202082	0.575182	0.030207	2.38155
15	-	AC015712.2	antisense_RNA	2.09691	0.39117	1.4935	0.454714	1.23375	0.0585677
15	+	AC015712.6	processed_transcript	0.0597943	0.0558814	0.319777	0.106917	0.0563292	0.0585677
17	-	AC015726.1	lincRNA	1.25815	0.223526	1.60839	0.555762	1.07283	0.117135
17	+	AC015799.1	TEC	0.0524227	0.111763	0.114885	0.303143	0.107283	0.937084
17	-	AC015802.4	antisense_RNA	0.733918	0.223526	0.114885	0.40419	0.284457	0.700261
17	-	AC015802.6	protein_coding	3.48935	2.77895	3.84722	2.78715	3.54522	2.15917
17	-	AC015813.1	lincRNA	12.693	22.0624	12.0414	35.9712	17.91	31.8337
17	-	AC015813.2	protein_coding	0.489104	2.28401	0.188578	3.00489	1.39426	6.92866
17	+	AC015813.5	TEC	0.314536	0.111763	0.229769	0.353667	0.107283	0.175703
17	+	AC015813.6	TEC	1.78237	3.0176	1.14885	1.86938	1.39467	3.68977
18	+	AC015819.1	lincRNA	1.20572	0	1.26373	0.101048	1.01919	0.117135
15	-	AC015871.3	sense_intronic	9.64578	8.60574	12.9245	15.6624	13.4103	18.5074
15	-	AC015871.4	TEC	0.0524227	0	0.0574424	0.0505238	0.0536413	0.351406
17	-	AC015909.5	TEC	0.104845	0.223526	0.114885	0.353667	0.0536413	0.175703
17	+	AC015912.3	lincRNA	0.104845	1.17351	0.344654	1.97043	0.107283	2.69412
17	+	AC015917.2	antisense_RNA	0.157268	0	0	0	0.214565	0
17	+	AC015922.4	lincRNA	0.421779	0	1.21415	0.0508316	2.1107	0
2	+	AC015982.1	antisense_RNA	0.419382	0.335288	0.459539	0.252619	0.482772	0.234271
22	-	AC016026.1	processed_transcript	0.00185137	4.75806e-07	0.00123444	0.00675841	3.6307e-05	0.0965281
22	-	AC016027.1	antisense_RNA	0.0524227	0.111763	0.344654	0	0.214565	0.0585677
8	-	AC016065.1	antisense_RNA	1.52026	2.4029	1.0914	1.9199	1.07283	0.819948
18	-	AC016205.1	lincRNA	0.104845	0.0558814	0.0574424	0	0.107283	0.0585677
15	-	AC016355.1	lincRNA	0.262114	0.0558814	0.172327	0.202095	0.429131	0.117135
10	-	AC016394.1	antisense_RNA	0.157268	0.0558814	0	0.0505238	0.0536413	0.0585677
10	-	AC016397.2	TEC	0.629073	0.447051	0.804193	0.656809	0.643696	0.0585677
19	+	AC016582.2	transcribed_processed_pseudogene	0	0.111861	0.0574424	0.101193	0.376068	0.645588
19	+	AC016582.3	transcribed_unprocessed_pseudogene	0	0	0.114885	0	0.0536413	0
5	+	AC016583.1	TEC	0.0524227	0.111763	0.0574424	0	0.107283	0.117135
19	-	AC016586.1	sense_intronic	0	0.0558814	0	0.808381	0.107283	0.117135
19	-	AC016588.2	lincRNA	4.1414	2.34702	1.95304	1.97043	2.14565	1.46419
19	+	AC016590.2	sense_intronic	0	0.0558814	0.229769	0.151571	0.107283	0.117135
2	+	AC016708.1	antisense_RNA	0.157268	0.0558814	0.344654	0.0505238	0.268207	0
2	+	AC016722.3	lincRNA	0.471805	0.279407	0.0574424	0.454714	0.321848	0.585677
2	+	AC016727.1	antisense_RNA	0.733918	0.223526	0.631866	0.202095	0.321848	0
2	-	AC016734.1	processed_pseudogene	0	0.0559545	0.172327	0.151571	0.157989	0
2	+	AC016737.1	lincRNA	0.0524227	0.0558814	0.229769	0.202095	0.321848	0
2	-	AC016739.1	processed_pseudogene	0.377908	0.844704	0.416362	0.464359	0.455629	0.586495
2	-	AC016747.1	processed_transcript	8.85944	4.02346	9.82264	5.75971	7.77799	2.63555
2	+	AC016747.4	processed_transcript	0.74669	0.720855	0.00194979	0.68738	0.174606	0.359888
2	-	AC016757.1	processed_transcript	1.20572	1.34115	0.344654	0.353667	0.590055	0.468542
4	+	AC016773.1	lincRNA	1.8348	0.502933	1.37862	0.808381	1.07283	0.52711
7	-	AC016831.1	lincRNA	0.262114	0.39117	0.402096	0.555762	0.214565	1.40563
17	-	AC016876.1	antisense_RNA	0.314536	0.558814	0.689308	0.959952	0.697337	1.52276
17	+	AC016876.2	processed_transcript	34.8791	25.8313	34.8216	25.7642	27.7444	36.143
3	+	AC016949.1	sense_intronic	0.57665	0.670577	0.229769	0.606286	0.160924	0.292839
12	+	AC016957.2	lincRNA	0.104845	0	0.0574424	0.0505238	0.0536413	0
2	-	AC016999.1	antisense_RNA	0.262114	0.167644	0.229769	0.202095	0.214565	0.0585677
2	-	AC017071.1	lincRNA	0.0524227	0	0.0574424	0.101048	0.0536413	0
2	-	AC017074.1	lincRNA	0	0	0.344654	0.151571	0.214565	0.0585677
2	+	AC017083.2	antisense_RNA	0.314536	0.223526	0.516981	0.40419	0.160924	0.234271
2	-	AC017083.4	protein_coding	1.12378	0.565528	0.927302	0.727977	0.894045	0.374276
2	+	AC017104.1	processed_transcript	2.83083	0.0558814	1.37862	0.151571	3.16484	0.409974
7	+	AC017116.1	sense_overlapping	0.655488	0.379943	0.494642	0.477724	0.715764	0.0962865
18	+	AC018413.1	antisense_RNA	0.104845	0.502933	0.114885	0.353667	0.214565	0.234271
18	+	AC018445.3	TEC	0.0524227	0.223526	0.0574424	0.252619	0.0536413	0.292839
18	+	AC018445.4	TEC	0.0524227	0.279407	0	0.151571	0	0
3	+	AC018450.1	processed_transcript	0.0524227	0.0558814	0.0574424	0.0505238	0.160924	0
2	+	AC018463.1	processed_pseudogene	0.275632	0.861159	0.786209	0.239179	0.395971	1.64346
12	-	AC018475.1	processed_pseudogene	0.0526756	0.340512	0.156166	0	0.17471	0.371819
17	+	AC018521.1	processed_transcript	1.06609	0.263173	0.413988	0.135214	0.775126	0.133157
17	-	AC018521.5	processed_transcript	1.57268	0.167644	1.66583	0.959952	0.697337	0.292839
11	-	AC018523.2	protein_coding	0.165284	3.23908e-09	9.12126e-09	0.288003	2.05587e-08	0.160392
18	+	AC018529.2	antisense_RNA	6.448	0.949984	5.45702	0.707333	3.1112	1.87417
18	-	AC018529.3	TEC	0.157268	0	0.229769	0.0505238	0.160924	0.292839
17	-	AC018628.1	TEC	0.419382	1.17351	0.631866	0.959952	0.69437	2.45985
12	-	AC018630.6	protein_coding	0.528642	0.485017	1.24873	0.342067	0.720983	0.283988
7	+	AC018638.2	processed_pseudogene	2.10666	3.4241	3.07625	4.71871	3.09164	4.41633
7	+	AC018638.4	processed_pseudogene	27.5654	29.6183	36.5743	43.437	32.3258	41.8174
7	+	AC018638.5	processed_pseudogene	4.87531	6.20284	8.43793	11.3595	7.50979	11.0089
7	+	AC018638.6	lincRNA	0.0524227	0.0558814	0.172327	0.0505238	0	0
7	+	AC018638.7	lincRNA	0.104845	0.0558814	0.114885	0.0505238	0.0536413	0
7	-	AC018644.1	processed_pseudogene	0.262114	0	0.0574424	0.0505238	0.0536413	0
7	+	AC018645.2	lincRNA	0.0524227	0.223526	0.0574424	0.101048	0	0
7	+	AC018645.3	lincRNA	2.46387	1.06175	0.287212	0.303143	0.268207	0.234271
7	+	AC018647.2	antisense_RNA	8.12552	3.79994	11.431	4.79976	8.6899	1.05422
2	+	AC018690.1	antisense_RNA	0.314536	0.0558814	0.0574424	0.202095	0.0536413	0.0585677
16	-	AC018695.6	sense_intronic	0.104845	0	0.229769	0.0505238	0.107283	0
16	+	AC018695.7	TEC	0.629073	0	0.631866	0	0.590055	0
5	-	AC018754.1	antisense_RNA	0.57665	0.111763	0.287212	0.101048	0.375489	0.175703
19	-	AC018755.2	protein_coding	28.1665	5.87842	17.6856	6.8616	30.7186	5.41626
19	+	AC018755.3	transcribed_processed_pseudogene	0.157268	0.39117	0.114885	0.40419	0.107283	0.117135
19	-	AC018755.4	sense_intronic	2.72598	0.726458	1.43606	0.606286	1.28739	0.292839
4	+	AC018797.2	antisense_RNA	0.314536	0.111763	0.287212	0.101048	0.160924	0.0585677
2	+	AC018804.1	unprocessed_pseudogene	0.220768	1.05344	1.83253e-15	2.52882e-23	0.245525	0.299221
3	+	AC018809.1	sense_intronic	0.314536	0.167644	0.287212	0.303143	0.268207	0.468542
3	+	AC018809.2	antisense_RNA	0.209691	0.111763	0.287212	0	0.321848	0.0585677
15	+	AC018868.1	processed_pseudogene	0.058125	0.412306	0	0.239523	0	0.183188
15	-	AC018926.1	sense_intronic	0.104845	0.111763	0.0574424	0.101048	0.107283	0
15	-	AC018926.2	sense_intronic	0.0524227	0.0558814	0.114885	0.101048	0.107283	0.0585677
15	-	AC018926.3	sense_intronic	0.57665	0.111763	0.97652	0.202095	0.697337	0.351406
2	-	AC019069.1	lincRNA	3.04052	3.0176	3.61887	2.93038	3.59397	1.17135
2	-	AC019080.1	sense_overlapping	3.28678	2.69613	3.90025	3.93134	4.70038	1.29288
2	-	AC019080.5	sense_intronic	0.0524227	0.0558814	0.0574424	0	0.160924	0.117135
2	+	AC019097.1	processed_pseudogene	0.0546477	0.351099	0.0590458	0.0520471	0.169542	0.0606607
4	-	AC019131.2	lincRNA	0.314536	0	0.287212	0	0.107283	0
4	-	AC019163.1	antisense_RNA	0.0524227	0	0.0574424	0.0505238	0.107283	0
2	-	AC019171.1	antisense_RNA	0.0524227	0.0558814	0.287212	0.0505238	0.214565	0.0585677
6	-	AC019205.3	processed_pseudogene	1.46343	3.56641	1.60211	2.30872	1.62025	3.93897
15	+	AC019254.1	lincRNA	0.104845	0.0558814	0	0.101048	0	0.0585677
15	+	AC019294.2	processed_transcript	0.104845	0.0558814	0.0574424	0.101048	0.160924	0.0585677
15	+	AC019322.3	unprocessed_pseudogene	0.0204624	0.111763	0.0673116	0	0.30633	0.022861
2	-	AC020594.1	antisense_RNA	0.0524227	0.0558814	0.114885	0.101048	0	0.117135
2	+	AC020604.1	TEC	0.209691	0.39117	0.172327	1.061	0.858261	0.761381
12	-	AC020656.1	antisense_RNA	0.0524268	0.223526	0.344654	0.151571	0	0.234271
12	-	AC020656.2	lincRNA	0.681496	0.447051	0.287212	0.303143	0.160924	0.175703
15	-	AC020658.5	sense_intronic	0.366959	0.111763	0.516981	0.202095	0.160924	0.175703
15	+	AC020661.1	lincRNA	0.157268	0	0.402096	0	0.0536413	0.117135
16	-	AC020663.3	sense_intronic	0.366959	0.447051	0.459539	0.505238	0.160924	0.761381
8	-	AC020688.1	processed_pseudogene	1.1982	2.67537	0.770936	1.73977	1.56934	2.05777
4	-	AC020741.1	lincRNA	0.157268	0.167644	0	0	0.107283	0.234271
16	-	AC020763.2	TEC	0	0.111763	0	0.101048	0.0536413	0.175703
16	-	AC020765.2	antisense_RNA	0	0.111763	0.0574424	0.151571	0.160924	0.175703
5	+	AC020893.2	processed_pseudogene	0.0524996	0.111847	0.0574424	0	0	0.292839
5	-	AC020898.1	processed_pseudogene	0.210886	0.11356	0.117096	0.0511694	0.163758	0.236608
19	+	AC020904.2	transcribed_processed_pseudogene	1.47947	5.52757	1.45338	4.99673	1.83125	3.301
19	-	AC020907.5	TEC	0.209691	0.447051	0.689308	0.454714	0.80462	1.28849
19	-	AC020909.2	lincRNA	6.50042	5.14109	3.04444	3.53667	5.36413	9.078
19	-	AC020910.4	lincRNA	0.104845	0.894103	0.114885	0.505238	0.268207	0.292839
19	-	AC020910.5	TEC	1.10088	1.06175	1.14885	1.36414	0.911903	0.585677
19	+	AC020915.1	protein_coding	35.1679	24.6903	36.8591	34.1967	37.0959	31.876
19	+	AC020915.2	protein_coding	1.54655	1.87941	2.11278	2.04246	0.668913	3.18731
19	+	AC020915.3	sense_intronic	0.157268	0.167644	0	0.151571	0.160924	0.175703
19	-	AC020915.4	antisense_RNA	2.56871	2.34702	2.92956	1.61676	2.14565	2.45985
19	+	AC020915.6	protein_coding	4.81656	4.03055	2.89986	4.41676	4.62449	2.62726
19	-	AC020916.1	lincRNA	16.0414	10.7292	16.2562	28.5965	13.1421	14.7591
19	-	AC020917.4	TEC	2.25418	1.17351	1.95304	1.46519	1.98473	1.93274
19	+	AC020928.1	lincRNA	0.209691	0.167644	0.0574424	0.101048	0.321848	0
19	-	AC020931.1	antisense_RNA	0.157268	0.111763	0.229769	0.101048	0.321848	0.117135
19	+	AC020951.1	TEC	0.0524227	0.167644	0.344654	0.252619	0.268207	0.0585677
16	+	AC020978.1	processed_pseudogene	0	0.0558814	0	0.303143	0.0536413	0.292839
16	-	AC020978.10	TEC	0.57665	0.726458	0.344654	0.707333	0.160924	0.761381
16	+	AC020978.2	sense_intronic	0.104845	0.0558814	0	0.101048	0.214565	0.175703
16	+	AC020978.7	sense_intronic	0.0524227	0.111763	0.114885	0.101048	0.0536413	0.292839
16	+	AC020978.8	sense_overlapping	0.748869	1.40084	1.21853	1.40047	0.286038	2.59459
2	+	AC021016.2	sense_overlapping	2.35902	0.78234	2.58491	1.26309	1.60924	0.878516
2	-	AC021016.3	antisense_RNA	0	0.111763	0.114885	0.0505238	0.0536413	0
10	-	AC021028.1	antisense_RNA	0.209691	0	0.114885	0.0505238	0.107283	0.0585677
12	+	AC021054.1	antisense_RNA	18.4528	7.87929	16.8306	7.52805	13.5712	2.16701
3	-	AC021074.1	processed_pseudogene	0.0524227	0.111763	0.0574424	0.0505238	0	0.175703
5	-	AC021078.1	processed_transcript	25.3146	27.8472	25.2208	38.0212	22.0979	46.9798
5	-	AC021086.1	lincRNA	0.157268	0.0558814	0.114885	0.0505238	0	0
5	-	AC021087.2	processed_pseudogene	0.0527494	0.227757	0	0.203779	0	0.357451
5	-	AC021087.3	processed_transcript	0.314536	0.223526	0.746751	0.808381	0.268207	0.409974
19	-	AC021092.1	antisense_RNA	0.0524227	0	0	0.151571	0.107283	0.0585677
7	+	AC021097.1	antisense_RNA	0.786341	1.5088	0.746751	1.61676	1.28739	0.468542
4	+	AC021106.1	processed_pseudogene	0.471805	0.614696	0.516981	0.808381	0.590055	0.52711
4	+	AC021148.1	transcribed_processed_pseudogene	0.0524227	0.223526	0.114885	0.202095	0.107283	0.0585677
2	-	AC021188.1	antisense_RNA	0.157268	0.0558814	0.97652	0.252619	0.375489	0.0585677
4	-	AC021205.3	antisense_RNA	0.419382	0.447051	0.287212	0.353667	0.321848	0.175703
8	-	AC021242.3	antisense_RNA	0	0	0.0574424	0	0.0536413	0
8	+	AC021321.1	lincRNA	0.104845	0.0558814	0.172327	0.151571	0.107283	0.0585677
17	-	AC021491.2	processed_transcript	0	0.167644	0	0.202095	0.0536413	0
17	+	AC021491.4	lincRNA	0.0524227	0.111763	0.0574424	0.0505238	0.0536413	0.117135
15	-	AC021752.1	lincRNA	0.0524227	0.111763	0	0.101048	0.107283	0
15	-	AC021755.3	lincRNA	0.0524227	0.335288	0.0574424	0.0505238	0.107283	0.409974
2	+	AC021851.1	lincRNA	0.0524227	0.0558814	0.172327	0	0.0536413	0
8	-	AC021945.1	TEC	0.0524227	0.0558814	0	0.101048	0	0.0585677
3	-	AC022007.1	lincRNA	0.733918	0.726458	0.631866	0.454714	1.18011	0.0585677
5	+	AC022092.1	antisense_RNA	0	0	0.574424	0.202095	0.214565	0.117135
19	+	AC022098.1	antisense_RNA	12.3193	5.64402	11.431	9.549	8.09984	3.68977
19	+	AC022098.3	antisense_RNA	0.157268	0.111763	0	0	0	0
5	-	AC022107.1	TEC	2.20175	0.39117	1.20629	0.656809	1.5556	0.234271
19	-	AC022149.1	processed_pseudogene	73.5229	86.4832	92.5196	80.2589	94.8094	80.2819
19	-	AC022150.4	sense_intronic	2.88325	0.558814	3.44654	1.46519	2.52114	1.11279
19	-	AC022154.1	antisense_RNA	0.0524227	0	0.287212	0.10128	0.0536413	0.234271
16	+	AC022167.1	antisense_RNA	0.0524227	0.0558814	0.0574424	0.151571	0.0536413	0.234271
16	+	AC022167.2	antisense_RNA	1.27254	4.1725	2.54388	4.02617	1.113	4.33812
8	-	AC022182.2	lincRNA	0.57665	0.0558814	0.287212	0.0505238	0.160924	0
2	+	AC022210.1	processed_pseudogene	0.262954	0.600317	0.0574257	0.21626	0.161605	0.45345
17	-	AC022211.1	sense_intronic	0.314536	0.167644	0.114885	0.454714	0.107283	0.0585677
17	+	AC022211.2	antisense_RNA	0.733918	0.894103	0.631866	1.76833	1.01919	0.234271
17	+	AC022211.4	TEC	0.157268	0.0558814	0.114885	0.0505238	0.107283	0
11	-	AC022240.1	lincRNA	0.209691	0	0.402096	0	0.0536413	0
12	-	AC022364.1	antisense_RNA	0.891186	0.0558814	0.919078	0.151571	0.643696	0.292839
3	+	AC022384.1	protein_coding	14.2311	7.82953	17.1535	10.7492	12.3047	13.838
10	-	AC022400.3	processed_transcript	2.15607	0.476747	2.21975	1.89343	4.06816	1.77565
10	-	AC022400.5	lincRNA	2.00768	3.31681	1.99406	3.6018	2.93102	2.43171
10	-	AC022400.6	protein_coding	6.5285	3.55467	4.78683	5.12201	5.99133	2.74384
10	-	AC022400.7	TEC	2.46387	2.96171	2.64235	2.47567	3.43305	1.93274
10	-	AC022400.8	TEC	1.04845	0.0558814	1.37862	0.0505238	0.160924	0.0585677
5	+	AC022413.1	TEC	0	0.223526	0	0.101048	0.160924	0.292839
19	-	AC022415.1	transcribed_processed_pseudogene	1.1533	0.192272	0.344654	0.239818	0.695615	0
5	+	AC022417.1	TEC	0.209691	0.39117	0.287212	0.151571	0.375489	0.292839
5	-	AC022431.1	processed_pseudogene	11.4488	37.4948	8.3285	24.528	17.087	45.0434
12	-	AC022509.1	antisense_RNA	0	2.17938	0	2.37462	0	4.33401
12	-	AC022509.2	antisense_RNA	0	0.726458	0	1.061	0	0.937084
12	-	AC022509.3	antisense_RNA	0.366959	5.02933	0.689308	4.74924	0.697337	5.50537
12	-	AC022509.4	antisense_RNA	0.0524227	0.223526	0.114885	0.202095	0.107283	0.117135
10	+	AC022532.1	TEC	0.157268	0.167644	0.344654	0.303143	0.0536413	0.175703
15	-	AC022558.1	sense_intronic	0.104845	0.0558814	0	0	0.0536413	0
15	+	AC022558.3	antisense_RNA	0	0.0558814	0.172327	0.0505238	0.0536413	0.0585677
17	+	AC022706.1	lincRNA	1.20572	0.894103	1.20629	0.959952	2.4675	0.702813
8	+	AC022730.4	lincRNA	3.93171	2.57054	0.287212	0.0505238	0.482772	0.117135
11	-	AC022762.2	lincRNA	0.209691	0.78234	0.172327	0.555762	0.321848	1.87417
15	-	AC022819.1	sense_intronic	0.157268	0.111763	0.287212	0.353667	0.107283	0.409974
8	-	AC022826.2	protein_coding	3.29696	5.14392	3.90911	4.9547	4.902	6.99687
8	+	AC022868.1	processed_pseudogene	0	0.0558814	0	0.0505238	0.107742	0.176569
8	+	AC022893.1	antisense_RNA	0.524227	0.335288	0.229769	0.606286	0.643696	0.351406
17	-	AC022916.1	antisense_RNA	0.57665	0.39117	0.804193	0.505238	0.590055	0.175703
18	-	AC022968.1	processed_pseudogene	0.697044	0.625159	0.233943	0.837464	0.38438	0.71933
15	+	AC023024.1	antisense_RNA	0.314536	0.223526	0.287212	0.252619	0.375489	0.234271
15	-	AC023024.2	TEC	0.0903714	0.111763	0.00092484	0.70799	0.103907	0.348078
18	-	AC023043.1	antisense_RNA	0.0524227	0.726458	0.229769	0.909428	0.429131	0.52711
12	-	AC023055.1	protein_coding	0.108709	0.12777	0.0620262	0.189784	0.584987	1.12957
18	+	AC023090.2	TEC	0.419382	0.0558814	0.0574424	0.101048	0	0
12	+	AC023157.1	processed_pseudogene	1.52623	0.0558814	0	0	0	0
12	+	AC023157.3	antisense_RNA	5.13743	3.35288	3.56143	4.44609	6.16875	3.22123
12	-	AC023161.2	processed_pseudogene	0.47577	0.280612	0.174165	0.102283	0.271802	0.297044
8	-	AC023202.1	lincRNA	0.0524227	0.39117	0.0574424	0.505238	0.107283	0.292839
15	-	AC023355.1	antisense_RNA	0.419382	0.335288	0.459539	0.151571	0.214565	0.117135
15	-	AC023449.2	sense_intronic	1.04845	0.0558814	1.0914	0.101048	0.858261	0.175703
12	+	AC023509.1	processed_transcript	87.2553	103.364	83.7612	84.6022	90.8348	114.214
12	-	AC023509.3	protein_coding	3.28344	1.01544	2.88292	1.6811	2.01395	0.989284
12	-	AC023509.4	antisense_RNA	0.104845	0.167644	0.287212	0.353667	0.160924	0.0585677
8	+	AC023632.2	lincRNA	0.157268	0.111763	0.344654	0.151571	0.107283	0
8	-	AC023632.6	TEC	0	0.335288	0.172327	0.454714	0.268207	0.0585677
12	+	AC023790.2	lincRNA	0.0524227	0	0.287212	0.101048	0.0536413	0
16	+	AC023813.3	lincRNA	0.262114	0.111763	0.287212	0	0.107283	0.175703
16	-	AC023818.2	TEC	0.0524227	0	0.172327	0.101048	0.0536413	0
16	-	AC023830.3	sense_intronic	0.157268	0	0.172327	0.303143	0.107283	0.0585677
15	-	AC023906.5	antisense_RNA	0.262114	0	0.172327	0	0.321848	0
15	+	AC023908.3	antisense_RNA	0.891186	0.614696	1.66583	0.656809	0.643696	0.52711
18	+	AC023983.2	lincRNA	0.366959	0.167644	0.344654	0.151571	0.107283	0.0585677
3	+	AC024060.1	antisense_RNA	0.419382	0.111763	0.631866	0.151571	0.0536413	0.0585677
19	-	AC024075.1	sense_intronic	0.629073	0.670577	1.0914	0.656809	0.80462	0.292839
19	-	AC024075.2	sense_intronic	2.67356	1.34115	2.64235	2.67776	2.68207	0.995652
7	+	AC024084.1	lincRNA	0.0524227	0.0558814	0.114885	0.151571	0.268207	0.175703
12	+	AC024257.3	lincRNA	1.10088	1.06175	1.43606	1.51571	0.80462	0.351406
11	-	AC024293.1	processed_pseudogene	0.980567	2.60117	1.1333	1.67159	2.03599	3.58565
17	-	AC024361.2	lincRNA	0	0.111763	0.0574424	0	0.0536413	0
19	-	AC024575.1	antisense_RNA	0.209691	0.726458	0.229769	0.757857	0.750979	0.878516
19	+	AC024580.1	TEC	0.209691	0.111763	0.0574424	0.151571	0.0536413	0
19	-	AC024592.3	protein_coding	3.11557	5.02722	3.26469	2.40886	2.886	4.87485
17	+	AC024619.3	antisense_RNA	0.157268	0.0558814	0.114885	0.0505238	0.0536413	0
12	+	AC024909.3	lincRNA	1.41541	0.279407	1.03396	0.353667	0.643696	0
12	+	AC025031.4	lincRNA	0.0524227	0.111763	0.172327	0.303143	0.321848	0.0585677
12	+	AC025034.1	antisense_RNA	0.104845	0	0.0574424	0	0.160924	0
15	+	AC025040.2	processed_pseudogene	0.215306	0.229962	0.0583002	0.1544	0.055157	0.119398
17	-	AC025048.2	processed_transcript	1.36299	1.28527	0.919078	1.71781	0.643696	0.819948
17	+	AC025048.4	lincRNA	0.157268	12.1821	0.172327	2.9809	0.321848	9.78081
17	-	AC025048.6	transcribed_processed_pseudogene	2.00933	2.34359	1.15491	1.48008	1.00168	1.86629
12	+	AC025164.2	antisense_RNA	2.09691	0.279407	1.32117	0.454714	2.14565	0.351406
12	+	AC025165.3	protein_coding	3.98174e-24	0.599773	0.344985	0.387065	0.141526	0.117304
12	+	AC025165.5	lincRNA	0.0524227	0.335288	0.229769	0.101048	0	0.117135
5	-	AC025171.1	sense_overlapping	8.85944	5.25285	8.78868	4.39557	5.31049	1.52276
5	+	AC025171.2	antisense_RNA	5.085	2.06761	5.34214	2.52619	1.87745	0.761381
5	+	AC025171.4	lincRNA	0.262114	0.111763	0.114885	0.202095	0	0.175703
5	-	AC025175.1	lincRNA	0.262114	0.0558814	0.229769	0.101048	0.0536413	0.117135
5	-	AC025178.1	antisense_RNA	0.104845	0	0.114885	0.0505238	0.214565	0
5	+	AC025181.2	lincRNA	1.25815	0.894103	1.78071	1.56624	1.44832	1.11279
16	+	AC025279.1	processed_transcript	2.80851	1.55814	2.04431	0.932633	1.67687	0.476492
16	-	AC025287.1	processed_transcript	1.16673e-12	0.086251	0.262048	0.0855499	0.134588	8.8543e-09
12	+	AC025423.2	processed_pseudogene	10.0956	11.9988	9.33851	13.2233	8.35661	11.609
12	-	AC025423.4	antisense_RNA	0.524227	0.223526	0.919078	0.505238	0.911903	0.292839
5	-	AC025449.1	processed_pseudogene	0.0524227	0.0558814	0.172327	0.0505238	0.107283	0
15	+	AC025580.2	antisense_RNA	0.157268	3.94378	0.0574424	5.19777	0.0536413	3.68636
7	+	AC025594.2	protein_coding	0.733918	0.558814	0.746751	0.40419	0.643696	0.292839
7	-	AC025594.3	TEC	0.209691	0.0558814	0.0574424	0.101048	0	0
15	-	AC025678.3	TEC	0	0	0	0.0505238	0.107283	0
17	-	AC025682.1	antisense_RNA	0.681496	0.167644	0.631866	0.202095	0.375489	0.175703
19	+	AC025809.2	TEC	0.104845	0.279407	0.0574424	0.151571	0.321848	0
10	+	AC025822.2	lincRNA	0.104845	0	0.0574424	0	0.107283	0
8	-	AC025857.2	sense_intronic	1.57268	1.28527	0.97652	1.36414	1.01919	3.92404
12	+	AC026124.2	sense_intronic	0.209691	0.0558814	0.0574424	0.101048	0	0.117135
15	+	AC026150.1	lincRNA	3.81246	1.83988	1.14073	1.42135	3.16197	2.56945
15	+	AC026150.2	unprocessed_pseudogene	1.36102	0.404967	0.402096	0.151571	0.111968	0.0585677
15	-	AC026150.3	antisense_RNA	0.0524227	0.111763	0.114885	0.0505238	0.160924	0
3	-	AC026202.2	antisense_RNA	0.104845	0.111763	0.114885	0.101048	0.0536413	0
11	-	AC026250.1	lincRNA	0.157268	0	0.114885	0	0.429131	0
17	+	AC026271.1	processed_pseudogene	0.57969	0.63008	0.612131	0.497443	0.761736	0.666332
17	+	AC026271.2	processed_pseudogene	3.70813e-25	0.707562	0.298736	0.516357	0.118701	0.150347
17	-	AC026271.4	sense_intronic	1.35035	0.477741	0.918595	0.811252	1.00931	0.578387
3	-	AC026304.1	lincRNA	0.0524227	0.167644	0.229769	0.101048	0.107283	0.0585677
12	+	AC026310.2	antisense_RNA	0.0524227	13.1321	0	4.0419	0.160924	35.8435
12	+	AC026310.3	TEC	0.471805	0.558814	1.20629	1.61676	0.858261	0.52711
12	+	AC026356.1	sense_intronic	0	0.223526	0.287212	0.0505238	0.107283	0
12	+	AC026356.2	sense_intronic	0.0524227	0.0558814	0	0.101048	0.214565	0.0585677
12	+	AC026362.1	processed_transcript	7.81978	10.3963	5.49715	8.61636	6.31736	6.8163
12	+	AC026366.1	processed_pseudogene	99.2656	230.94	73.7949	133.597	123.445	245.629
12	+	AC026367.3	lincRNA	0	0	0	0	0.214565	0.117135
12	-	AC026369.3	antisense_RNA	0.524227	1.95585	1.14885	0.656809	0.80462	4.04117
5	-	AC026398.1	protein_coding	0.14437	0	9.42774e-25	6.63742e-31	0.0751271	7.13661e-29
16	+	AC026401.3	lincRNA	0.838764	2.17938	0.746751	1.11152	0.80462	2.40128
5	+	AC026403.1	processed_pseudogene	15.8785	42.106	11.6762	28.9487	17.174	47.5686
5	-	AC026410.3	processed_pseudogene	0.112064	0.0575253	0	0.103924	0	0.0633191
5	-	AC026412.1	transcribed_unprocessed_pseudogene	3.62394	5.4187	5.09437	8.43627	4.30944	4.8532
16	+	AC026462.1	processed_pseudogene	0.250145	0.05591	0.114964	0.0505238	0.17323	0
16	+	AC026464.4	protein_coding	36.8726	47.4902	39.6944	40.8945	39.8301	35.0866
16	-	AC026471.1	antisense_RNA	4.40351	5.30873	4.71027	8.38695	4.18402	7.84808
16	+	AC026471.2	antisense_RNA	0	0.111763	0	0.0505238	0.0536413	0.117135
16	-	AC026471.4	lincRNA	0.0524227	0.167644	0.0574424	0.151571	0.0536413	0.117135
5	+	AC026691.1	antisense_RNA	0.524227	0.838221	0.229769	0.505238	0.375489	0.52711
5	+	AC026740.1	antisense_RNA	0.524227	0	0	0	0.107283	0
5	-	AC026748.1	TEC	0.0524227	0	0.114885	0.101048	0.107283	0
5	+	AC026785.2	lincRNA	0.0524227	0.0558814	0.114885	0	0.160924	0
5	-	AC026790.1	antisense_RNA	0.262114	0.223526	0.172327	0.202095	0.214565	0.117135
5	-	AC026801.3	antisense_RNA	0	0.111763	0	0.0505238	0.0536413	0.117135
19	+	AC026803.2	lincRNA	0.104845	0.111763	0.114885	0.101048	0.160924	0.409974
3	+	AC026877.1	processed_pseudogene	0.366959	0.0559131	0.344723	0.101075	0.322225	0.296957
8	-	AC026904.2	lincRNA	0	0.335288	0.114885	0.252619	0	0.0585677
17	-	AC026954.2	protein_coding	0.000159149	0.739567	0.000473327	0.26039	0.264591	0.00235196
8	-	AC026979.3	lincRNA	0.262114	0.614696	0.114885	0.202095	0.429131	0.937084
15	-	AC027020.2	lincRNA	1.10627	0.111763	0.404312	0	0.379105	0.0589463
8	+	AC027031.2	lincRNA	0.733918	0.0558814	0.746751	0.0505238	0.375489	0.175703
18	+	AC027097.1	antisense_RNA	3.75701	1.59569	3.34744	1.83636	2.07772	1.27479
18	+	AC027097.2	antisense_RNA	3.52975	2.0366	2.91377	3.06445	3.44733	1.6536
8	+	AC027117.1	processed_transcript	0.891186	0.0558814	0.516981	0	0.750979	0
8	+	AC027117.2	antisense_RNA	0.0524227	0	0.172327	0	0.268207	0
16	-	AC027130.1	antisense_RNA	0.419382	0	0.287212	0	0.214565	0
15	+	AC027237.4	sense_intronic	0.0524227	0	0.114885	0.252619	0.0536413	0.0585677
12	-	AC027290.2	TEC	4.3185	4.56141	3.88231	7.26798	4.73349	7.50291
19	-	AC027307.2	antisense_RNA	3.4599	5.6999	4.53795	6.366	7.18794	5.32966
19	+	AC027307.3	lincRNA	0.0524227	0	0	0.101048	0.160924	0.234271
5	-	AC027309.2	processed_pseudogene	0.32267	0.162583	0.361111	0.343753	0.183559	0.148643
8	-	AC027373.1	sense_overlapping	0.262114	0.0558814	0.0574424	0.0505238	0.0536413	0.0585677
11	-	AC027544.1	processed_pseudogene	0	0.279407	0	0.202095	0	0.351406
15	-	AC027559.1	transcribed_unprocessed_pseudogene	0.110552	0.10154	1.59217e-09	0.110868	0.319308	0.0697443
18	-	AC027575.2	lincRNA	0.366959	0.223526	0.861635	0.202095	0.482772	0
18	-	AC027575.4	lincRNA	0.314536	0.111763	0.114885	0.101048	0.0536413	0
17	+	AC027601.1	antisense_RNA	0.838764	0	1.0914	0	0.80462	0
17	-	AC027601.3	lincRNA	0.104845	0	0.114885	0.0505238	0.0536413	0.0585677
17	+	AC027601.4	antisense_RNA	0	0.0558814	0	0	0.268207	0
4	-	AC027607.1	antisense_RNA	0.0524227	0.0558814	0.0574424	0.101048	0.107283	0.0585677
2	-	AC027612.3	processed_pseudogene	0.0548882	0.0588304	0	0.106892	0.111965	0.0619554
7	-	AC027644.3	antisense_RNA	2.41145	2.79407	3.56143	3.63771	2.84299	2.98695
16	-	AC027682.6	antisense_RNA	0.157268	0.39117	0.172327	0.252619	0.107283	0.292839
16	-	AC027682.7	TEC	0.157268	0.0558814	0.287212	0.0505238	0.107283	0.234271
8	-	AC027702.1	lincRNA	0.157268	0.279407	0.229769	0.151571	0.321848	0.117135
17	-	AC027796.1	sense_intronic	0	0.0558814	0	0.202095	0.160924	0.117135
17	-	AC027796.3	protein_coding	0.0328736	0.558553	0.428221	0.873122	0.506056	0.197073
17	-	AC027796.4	antisense_RNA	0.471805	0.279407	0.287212	0.555762	0.482772	0.292839
17	+	AC027801.1	antisense_RNA	0.157268	0.0558814	0.114885	0.252619	0.107283	0.0585677
12	-	AC034102.1	processed_pseudogene	1.67059	8.21176	2.01854	6.92551	2.43783	10.9137
12	-	AC034102.6	antisense_RNA	0.104845	0.0558814	0.0574424	0.151571	0.160924	0.0585677
5	-	AC034199.1	lincRNA	0.0524227	0.111763	0.172327	0.151571	0	0.468542
5	-	AC034231.1	antisense_RNA	0.471805	0	0.114885	0.151571	0.0536413	0.0585677
5	-	AC034236.1	processed_pseudogene	5.6553	16.7252	3.4632	9.60291	7.97224	19.9058
5	-	AC034236.2	antisense_RNA	1.25815	0.670577	1.43606	1.26309	0.536413	0.937084
15	-	AC036108.2	antisense_RNA	0.471805	0	0.287212	0.151571	0.107283	0
18	+	AC036176.1	antisense_RNA	0.419382	0.223526	0.229769	0.303143	0.590055	0.0585677
18	-	AC036176.2	processed_pseudogene	0.104845	0.0558814	0	0	0.0536413	0.702813
8	-	AC036214.2	sense_intronic	1.04845	1.39704	1.55094	1.71781	1.18011	0.878516
8	+	AC037459.1	protein_coding	0.347138	0.43786	0.268619	0.333357	0.204501	0.11754
8	-	AC037459.2	antisense_RNA	0.943609	0.223526	0.746751	0.454714	0.536413	0.468542
8	-	AC037459.3	antisense_RNA	1.57268	0.949984	1.60839	0.808381	1.77016	0.937084
15	-	AC039056.2	sense_intronic	0.104845	0.111763	0.0574424	0.202095	0.214565	1.8156
16	+	AC040160.1	processed_transcript	0.104845	0.39117	0.114885	0.353667	0.214565	0.819948
16	-	AC040160.2	TEC	0.209691	0.111763	0.172327	0.0505238	0.0536413	0
16	-	AC040162.1	protein_coding	11.0291	7.29962	8.64001	7.86714	5.61882	8.92113
16	+	AC040162.3	lincRNA	5.96878	7.82984	4.45852	7.39999	4.49632	12.7134
16	+	AC040169.1	antisense_RNA	0.314536	0.39117	0.287212	0.252619	0.160924	0.234271
16	-	AC040169.3	sense_intronic	0.262114	0.223526	0.114885	0.202095	0.214565	0.702813
8	-	AC040970.1	antisense_RNA	2.3066	2.68231	1.55094	3.08195	2.52114	1.9913
17	-	AC040977.1	lincRNA	0.419382	0.167644	0.114885	0.252619	0.0536413	0.175703
15	-	AC044787.1	processed_pseudogene	0.26657	0.253789	0.172327	0.602064	0.267172	0.590605
5	-	AC044797.1	unprocessed_pseudogene	1.26715	0.0302534	0.32472	0	0	0
8	+	AC044849.1	processed_pseudogene	0.0524227	0.0558814	0.114885	0.0505238	0	0.117135
8	+	AC044849.2	antisense_RNA	0	0.0558814	0.0574424	0.101048	0.0536413	0.117135
15	-	AC044860.1	transcribed_unprocessed_pseudogene	0.221974	0.389145	0	0.1803	4.04867e-11	3.41372e-14
8	-	AC046176.1	processed_pseudogene	0.426742	0.167887	0.290028	0.458983	0.271324	0.523425
17	+	AC046185.3	TEC	1.41541	1.11763	1.95304	1.26309	1.77016	0.234271
12	-	AC048338.1	protein_coding	7.25203	14.1883	10.8463	13.5872	12.0416	14.7671
12	+	AC048341.2	lincRNA	3.87928	6.42636	2.58491	4.29452	1.01919	1.8156
12	+	AC048341.3	lincRNA	0.0524227	1.22939	0.574424	0.505238	0.321848	0.351406
12	+	AC048344.4	sense_intronic	0.0524227	0	0.0574424	0.151571	0	0.292839
3	-	AC048351.1	transcribed_processed_pseudogene	0.262114	0	0.0574424	0	0.0536413	0
18	+	AC048380.2	TEC	0.104845	0.0558814	0.172327	0.151571	0	0.175703
15	-	AC048382.2	processed_transcript	1.314	0.228516	1.16325	0.125388	1.02383	2.82395e-30
15	-	AC048382.5	antisense_RNA	2.20175	0.223526	2.06792	0.202095	0.911903	0.175703
15	-	AC048382.6	antisense_RNA	2.56871	0.223526	2.12537	0.151571	1.23375	0.0585677
15	-	AC051619.6	3prime_overlapping_ncRNA	0.157268	0.223526	0.114885	0.202095	0.214565	0.292839
15	-	AC051619.7	sense_intronic	0.195585	0.00232141	4.7926e-14	0	0.0980287	0
17	-	AC053481.2	transcribed_unprocessed_pseudogene	1.70982	7.35541	2.55343	4.99867	3.62157	7.65952
2	-	AC053503.5	antisense_RNA	0.0524227	0.0558814	0.114885	0.0505238	0	0.0585677
12	-	AC053513.1	lincRNA	0.419382	0.39117	0.459539	0.656809	0.321848	0.0585677
12	-	AC055713.1	lincRNA	2.56871	1.17351	2.81468	2.62724	1.60924	1.58133
17	-	AC055811.2	protein_coding	1.47958	1.32085	2.04369	2.04699	1.7284	1.37596
17	-	AC055811.3	lincRNA	0.104845	0.0558814	0	0.151571	0	0.585677
17	+	AC055811.4	TEC	0.996032	0.726458	0.344654	1.46519	0.536413	0.702813
8	-	AC055822.1	antisense_RNA	0.104845	0.0558814	0.229769	0.101048	0.268207	0.117135
17	-	AC055839.1	processed_pseudogene	0	0.111763	0.114885	0.202095	0.0536413	0.0585677
15	-	AC055855.1	processed_pseudogene	6.40653e-06	8.05135e-07	0.0574822	0.00173201	0.107281	0.117134
4	+	AC058822.1	protein_coding	0.00243849	0.206037	0.0807115	2.08413e-22	0.0576168	0.102305
17	-	AC060766.1	transcribed_processed_pseudogene	2.07805	0.335288	1.43606	0.252619	1.10723	0.175703
17	-	AC060766.4	lincRNA	0.629073	0	0.516981	0	0.107283	0.0585677
17	-	AC060766.5	transcribed_processed_pseudogene	1.06414	0.374742	0.578305	6.27269e-13	0.485608	0.0842624
17	-	AC060766.7	processed_transcript	2.25735	0.46348	1.31729	0.353667	1.19651	0.150009
17	-	AC060780.1	lincRNA	7.70614	5.08521	6.43354	7.47752	5.04228	5.50537
17	-	AC060780.2	processed_pseudogene	0.366959	0.111763	0.459539	0.202095	0.107283	0
15	+	AC060814.4	lincRNA	0.209691	0	0.114885	0	0.375489	0
7	+	AC060834.1	processed_pseudogene	0.196253	0.0614275	0.119374	0.0573167	0.416111	0.0685269
2	+	AC062017.1	antisense_RNA	0.262114	0.447051	0.172327	0.757857	0.160924	0.819948
2	+	AC062029.1	antisense_RNA	0.943609	0.335288	0.516981	0.606286	0.590055	0.351406
12	+	AC063949.2	antisense_RNA	0.888789	0.279407	0	0.0390395	1.57753	0.311468
12	-	AC063950.1	transcribed_processed_pseudogene	0.262114	0.223526	0.114885	0.505238	0.107283	0.292839
19	+	AC063977.1	transcribed_unprocessed_pseudogene	0.733918	0.223526	0.402096	0.202095	0.321848	0
15	-	AC064799.1	processed_pseudogene	0.222252	1.05131	0.45587	0.360071	0.11746	0.925689
18	+	AC064801.2	TEC	0.629073	0.670577	0.287212	0.707333	0.429131	0.644245
17	+	AC064805.1	lincRNA	2.04449	1.17351	0.689308	1.21257	0.643696	0.585677
8	+	AC064807.1	antisense_RNA	1.72995	1.00587	1.32117	1.21257	1.66288	0.292839
2	-	AC064836.3	lincRNA	0.419382	0.279407	0.689308	0.303143	0.214565	0.175703
15	+	AC066616.2	processed_pseudogene	0.0524227	0.111763	0	0.303143	0.0536413	0.0585677
12	+	AC067735.1	antisense_RNA	0.157268	0.726458	0.114885	0.707333	0.482772	0.585677
10	-	AC067750.1	antisense_RNA	0	0.111763	0.229769	0.252619	0	0.0585677
8	-	AC067838.1	lincRNA	0.366959	0.167644	0.114885	0.303143	0.482772	0.117135
17	-	AC067852.2	antisense_RNA	14.1541	10.9528	14.7627	11.0647	14.1613	3.74834
17	+	AC067852.4	processed_pseudogene	0.209691	0.42563	0.459539	0.190034	0.375489	0.0585677
17	+	AC067852.6	sense_intronic	2.72598	2.06761	2.58491	3.68824	2.57478	3.33836
8	-	AC067930.4	antisense_RNA	0.471805	1.22939	0.0574424	0.151571	1.66288	3.27979
8	+	AC067930.6	TEC	0.104845	0.223526	0.0574424	0.454714	0.117522	0.292839
8	-	AC067931.1	TEC	0	0.111763	0.0574424	0.101048	0	0.175703
8	+	AC067931.2	lincRNA	0.209691	0.0558814	0.344654	0.252619	0.214565	0
4	-	AC067942.2	processed_pseudogene	0.104845	0.11216	0.114885	0.0507023	0.0536413	0.17601
19	+	AC067968.1	protein_coding	5.16018	3.08029	6.27064	2.66588	3.51977	1.96775
2	+	AC068134.3	processed_pseudogene	0.509466	0.0558814	0.43904	0.0841793	0.214565	0
17	-	AC068152.1	processed_transcript	5.44345	3.0176	4.59539	4.0419	4.6668	1.05422
8	-	AC068189.1	antisense_RNA	0.681496	0	1.43606	0.101048	0.0536413	0
8	-	AC068189.2	antisense_RNA	0.104845	0.0558814	0.0574424	0	0.0536413	0
11	+	AC068205.2	processed_transcript	0.629073	0.558814	0.516982	0.606286	0.268207	0.409974
17	+	AC068234.1	protein_coding	0.00101177	3.08046	0.37774	5.1014	0.0611359	2.40701
2	+	AC068282.1	lincRNA	3.04052	2.68231	0.172327	0.353667	0.429131	0.175703
15	+	AC068338.2	lincRNA	1.25815	0.279407	0.97652	0.40419	0.321848	0.292839
15	-	AC068446.1	processed_pseudogene	1.20824	0.223731	0.977458	0.405349	1.77187	0.468542
15	-	AC068446.2	lincRNA	1.44896	0.732689	0.941742	0.201357	3.45144	1.03073
18	+	AC068473.3	processed_transcript	0.0524227	0.0558814	0.0574424	0.202095	0.107283	0.0585677
18	-	AC068473.5	lincRNA	2.56871	2.34702	2.12537	2.72829	2.84299	1.8156
2	-	AC068491.4	TEC	0.104845	0	0.0574424	0.101048	0	0.175703
8	-	AC068522.1	processed_pseudogene	0.00524139	0.0560033	0.0574424	0	0.251318	0.293354
7	+	AC068533.4	protein_coding	1.84637	1.10025	0.660362	0.25053	0.434669	0.121101
2	-	AC068547.1	protein_coding	0.0104448	0.0306216	0.332606	1.11952	0.683907	0.625526
11	-	AC068580.1	sense_intronic	0.262114	0.111763	0.516981	0.0505238	0.268207	0.995652
11	+	AC068580.3	antisense_RNA	0.0524227	0	0.344654	0	0	0.175703
11	-	AC068580.4	protein_coding	15.8401	30.5449	22.8343	18.5111	40.855	44.825
8	-	AC068587.6	processed_transcript	4.3403	0.537315	3.94543	0.967167	1.83142	0.18281
4	+	AC068620.2	lincRNA	0.157268	0.111763	0.114885	0	0.0536413	0.0585677
3	-	AC068631.1	antisense_RNA	0.209691	0	0	0.0505238	0.107283	0
3	+	AC068631.2	protein_coding	4.96986	3.81347	4.23936	2.955	2.80833	2.95363
3	+	AC068631.3	processed_pseudogene	0.0547665	0.281373	0.175904	0.203757	0.0556944	0.480472
17	-	AC068669.1	TEC	0	0.0558814	0.229769	0.151571	0.0536413	0
15	+	AC068722.2	lincRNA	0.157268	0	0.172327	0.252619	0.0536413	0
15	-	AC068724.1	processed_pseudogene	0.055933	0.422672	0.180284	0.108459	0.0569747	0.255366
12	-	AC068768.1	antisense_RNA	1.06825	2.39433	2.0471	2.18969	3.22685	1.1002
12	+	AC068775.1	protein_coding	1.81176	2.33058	1.68894	1.69442	2.02362	2.7363
12	-	AC068790.2	sense_intronic	0.157268	0.167644	0.229769	0	0.107283	0.175703
12	-	AC068790.7	sense_intronic	0.104845	0	0.172327	0.0505238	0	0
12	+	AC068790.9	lincRNA	0.0524227	0.167644	0	0.101048	0.0536413	0.117135
15	+	AC068831.1	antisense_RNA	0.104845	0.223526	0.114885	0.353667	0.0536413	0.468542
15	-	AC068831.2	antisense_RNA	0.104845	0.111763	0	0.151571	0.160924	0.175703
15	-	AC068831.3	antisense_RNA	0.0524227	0.111763	0.0574424	0.0505238	0.107283	0
15	-	AC068870.2	lincRNA	0.104845	0	0.287212	0.353667	0.0536413	0.234271
12	-	AC068888.1	antisense_RNA	0.681496	1.78821	1.43606	2.22305	1.71652	0.878516
10	-	AC068896.1	protein_coding	0.746982	0.285886	0.390114	0.620932	0.467264	0.456625
2	-	AC068946.1	protein_coding	0.879213	0.591724	0.241803	0.693054	0.852162	0.840391
8	-	AC069120.2	processed_pseudogene	0.263708	0.786412	0.459539	0.405321	0.811972	0.883452
8	-	AC069185.1	lincRNA	1.04845	1.17351	0.574424	0.252619	0.858261	0.175703
12	+	AC069209.1	lincRNA	0.838764	1.00587	0.459539	0.656809	0.697337	0.644245
3	-	AC069224.1	antisense_RNA	0.314536	0.0558814	0.287212	0.0505238	0.0536413	0
7	-	AC069281.2	processed_transcript	88.2816	147.991	71.0496	146.875	83.3402	206.125
11	-	AC069287.1	lincRNA	0.113068	0.0602117	8.56987e-27	9.12153e-23	0.0194133	0
4	-	AC069307.1	lincRNA	0.0524227	0.111763	0.114885	0.252619	0.107283	0
11	-	AC069360.1	lincRNA	0.786341	0	1.66583	0.101048	0.375489	0.292839
15	+	AC069368.1	protein_coding	7.03927	7.10484	4.59146	5.06263	9.43297	4.18456
3	-	AC069499.1	processed_pseudogene	0.157268	0.167644	0.0574424	0.0505238	0.107283	0
12	+	AC069503.2	protein_coding	0.462158	0.139752	0.334375	0.217704	0.121899	0.146649
3	-	AC069528.2	TEC	0.314536	0.223526	0.689308	0.454714	0.321848	0.175703
10	-	AC069544.1	lincRNA	0.524227	0.614696	0.631866	0.202095	0.536413	0.819948
10	+	AC069544.2	protein_coding	7.09788	12.2639	6.72961	9.7001	8.7182	19.3763
7	-	AC072061.1	antisense_RNA	1.10088	1.34115	1.37862	1.21257	0.965544	0.819948
2	+	AC073046.1	lincRNA	0.996032	1.11763	0.919078	0.808381	1.39467	0.995652
2	-	AC073052.1	processed_pseudogene	0.0524227	0.111763	0.172327	0.151571	0.0536413	0.468542
7	-	AC073063.1	processed_pseudogene	0.366959	0.112188	0.115432	0.303143	0.214565	0.293818
7	-	AC073072.1	antisense_RNA	0	0.447051	0	0.151571	0	0.0585677
7	+	AC073073.2	antisense_RNA	0.524227	0.167644	0.402096	0.202095	0.268207	0.117135
7	+	AC073111.3	protein_coding	0.432765	1.25422	0.418328	0.00142692	0.139714	0.654247
7	+	AC073111.4	processed_transcript	0.0128001	0.000109231	0.0738745	0.461578	0.243874	0.285268
7	+	AC073111.5	protein_coding	4.02419	9.44385	4.29174	10.7042	5.01298	5.57151
7	-	AC073130.3	TEC	0.0524227	0.167644	0	0.151571	0	0.175703
7	+	AC073136.1	processed_pseudogene	0.209691	0.279407	0.172327	0.202308	0.21476	0.292839
2	+	AC073195.1	lincRNA	0.104845	0.335288	0.114885	0.40419	0.107283	0.117135
2	+	AC073263.1	lincRNA	0.0524227	0.0558814	0.172327	0.303143	0	0.468542
2	+	AC073263.3	TEC	0.0524227	0.0558814	0	0.151571	0	0.0585677
7	-	AC073264.3	protein_coding	0.51766	0.270617	0.631177	0.303855	0.605929	5.08146e-06
2	+	AC073283.1	antisense_RNA	0.0524227	0.167644	0.172327	0	0.160924	0
7	+	AC073335.2	lincRNA	10.1176	6.14696	8.32914	6.06286	4.77408	2.51841
7	+	AC073343.1	unprocessed_pseudogene	0.0524227	0.111763	0	0.151571	0.214565	0.234271
7	+	AC073343.2	antisense_RNA	0.0524227	0	0.114885	0.40419	0.107283	0.292839
7	-	AC073349.2	processed_pseudogene	0	0	12.8671	13.7425	0	0
10	+	AC073370.1	lincRNA	0.262114	0.447051	0.459539	0.555762	0.429131	1.22992
10	+	AC073389.1	antisense_RNA	0.366959	0.279407	0.402096	0.101048	0.429131	0.292839
10	+	AC073389.3	lincRNA	0.157268	0.223526	0.172327	0.101048	0.107283	0.0585677
2	+	AC073410.1	processed_pseudogene	0	0.279407	0	0.101048	0.0536413	0.52711
2	+	AC073476.3	sense_overlapping	0.157268	0.223526	0.287212	0.303143	0.214565	0.351406
12	-	AC073487.1	sense_intronic	0.209691	0.167644	0.0574424	0.252619	0.107283	0.761381
17	+	AC073508.3	antisense_RNA	3.72201	1.84409	3.90608	2.52619	4.39859	0.819948
19	-	AC073548.1	TEC	5.54932	3.93957	5.00638	3.75035	2.99055	12.0364
12	-	AC073575.2	antisense_RNA	0.0524227	0.111763	0.344654	0.202095	0.107283	0
12	-	AC073610.1	processed_pseudogene	5.84375e-37	0.509589	0	0.186055	0.0536413	0.236693
12	-	AC073610.3	protein_coding	0.619071	0.951173	0.385471	1.49907	1.97875e-06	1.06296
12	-	AC073611.1	antisense_RNA	0.366959	0.279407	1.03396	0.353667	0.643696	0.409974
17	-	AC073621.1	processed_pseudogene	1.72434	4.57248	1.47031	3.10229	17.2501	41.0852
12	-	AC073655.2	antisense_RNA	0.104845	0	0.0574424	0	0.0536413	0
7	-	AC073842.2	antisense_RNA	0.314536	0.223526	0.114885	0.252619	0.160924	0.0585677
12	-	AC073857.1	TEC	0.32505	0.737566	0.298264	0.248084	0.702379	0.319723
3	-	AC073861.1	processed_pseudogene	0.78474	1.27775	0.575803	0.913976	0.781396	1.53914
2	+	AC073869.1	transcribed_processed_pseudogene	20.6794	38.5187	19.9569	31.7794	32.7607	54.8382
12	-	AC073896.1	protein_coding	1.02646	0.0361959	1.83562	0.959641	0.401648	0.0390135
12	+	AC073896.2	antisense_RNA	0.104845	0.0558814	0.114885	0.0505238	0.107283	0.0585677
12	-	AC073896.4	sense_overlapping	0	0.111763	0	0.202095	0.0536413	0.0585677
7	-	AC073957.3	antisense_RNA	4.1414	0.39117	3.90608	0.808381	2.14565	0.175703
12	+	AC074032.1	antisense_RNA	0.314536	0.335288	0.172327	0.303143	0.160924	0.117135
3	-	AC074033.1	processed_pseudogene	140.502	370.091	118.627	240.573	187.686	432.715
2	+	AC074091.1	processed_transcript	0.203126	0.194701	1.38954	0.266769	0.331142	7.06952e-08
2	+	AC074117.1	antisense_RNA	3.19779	5.17507	4.76179	6.09029	2.73571	4.83725
19	+	AC074138.1	lincRNA	0.104845	0.0558814	0.229769	0.101048	0.321848	0.0585677
19	-	AC074141.1	transcribed_unprocessed_pseudogene	0.566649	0.894103	0.861635	0.707332	0.482994	0.351406
16	+	AC074143.1	protein_coding	2.06966	1.90095	2.62627	2.34525	2.27435	2.53828
7	-	AC074183.1	lincRNA	0	0	0	0	0.0536413	0.235022
7	-	AC074183.2	TEC	0	0	0	0	0.107283	0.175703
19	+	AC074212.1	processed_transcript	0.314536	0	0.114885	0.151571	0.0536413	0
10	-	AC074327.1	antisense_RNA	0.0524227	0.279407	0	0.0505238	0	0
7	-	AC074386.1	antisense_RNA	0.0215134	1.72549e-13	0.156068	0.309849	0.171823	1.14421e-11
3	+	AC078785.1	antisense_RNA	0.104845	0.223526	0.344654	0.151571	0.107283	0
12	+	AC078814.1	processed_pseudogene	7.08504	15.8256	8.22789	19.2226	12.3282	26.372
12	-	AC078817.1	processed_pseudogene	0.209691	0.30813	0	0.10107	0.160924	0.257721
12	+	AC078819.1	processed_pseudogene	1.18244	1.27181	1.19774	2.59159	1.24543	2.10041
7	+	AC078845.1	lincRNA	0.104845	0.0558814	0.172327	0.101048	0.160924	0
7	-	AC078846.1	lincRNA	4.92774	2.68231	3.56143	3.89033	2.57478	1.22992
4	-	AC078850.1	lincRNA	0.209691	0.167644	0.229769	0.151571	0.214565	0.52711
12	+	AC078875.1	processed_pseudogene	0.950459	0.506246	0.636388	0.356356	1.0273	0.647986
4	+	AC078881.1	antisense_RNA	0.262114	0.223526	0.344654	0.151571	0.429131	0.0585677
2	-	AC078883.1	antisense_RNA	3.09294	0.726458	2.01048	1.061	1.12647	1.34706
2	-	AC078883.3	antisense_RNA	0.943609	0.111763	1.03396	0.505238	0.482772	0.409974
19	+	AC078899.1	processed_pseudogene	0.420005	0.168072	0.172515	0.0505577	0.107471	0.175959
12	-	AC078927.1	protein_coding	0.387191	1.238	0.0786751	0.0283902	0.0845854	0.384169
8	+	AC079015.1	lincRNA	0.471805	0	0.0574424	0	0.0536413	0
12	+	AC079174.2	antisense_RNA	0.157268	0.78234	0.344654	0.858905	0.107283	0.761381
15	-	AC079203.1	processed_pseudogene	0.104845	0	0.0574424	0.151571	0.107283	0.234271
8	+	AC079209.1	lincRNA	0.419382	0.0558814	0.516981	0.252619	0.160924	0
2	-	AC079250.1	processed_pseudogene	0.0546813	1.68593	0.175836	0.582385	0.511032	1.38844
2	+	AC079305.1	antisense_RNA	0.0524227	0	0.0574424	0.0505238	0.0536413	0.117135
12	-	AC079315.1	antisense_RNA	0.262114	0.167644	0.344654	0.40419	0.268207	0.468542
15	-	AC079322.1	lincRNA	0.262114	0.111763	0.0574424	0.0505238	0.107283	0
17	-	AC079325.2	polymorphic_pseudogene	0.0524227	0.279407	0.114885	0	0	0.117135
17	+	AC079331.2	TEC	0.0524227	0	0.0574424	0.101048	0	0.117135
16	+	AC079414.3	sense_intronic	1.1533	0.78234	0.459539	0.252619	0.429131	0.234271
16	+	AC079416.1	transcribed_processed_pseudogene	0.157268	0.223526	0.0574424	0.101048	0.0536413	0.175703
3	-	AC079594.2	protein_coding	0.00143255	0.00791001	7.16375e-05	0.00124279	0.436149	0.000138355
12	-	AC079630.1	antisense_RNA	1.25815	0.894103	1.03396	1.46519	1.07283	0.468542
7	-	AC079781.4	transcribed_unprocessed_pseudogene	0.179532	1.64058	0.141095	1.45963	0.000803418	0.738024
7	-	AC079781.5	processed_transcript	6.18845	2.25118	5.44666	2.54675	8.8017	2.60937
2	+	AC079807.2	antisense_RNA	0.104845	0.167644	0.402096	0.303143	0.321848	0.117135
4	+	AC079921.2	lincRNA	0.524227	0.167644	0.516981	0.353667	0.107283	0
2	-	AC079922.1	processed_pseudogene	1.01609	3.30553	0.873736	1.54101	0.872668	2.91452
2	-	AC079922.2	lincRNA	3.14536	15.8703	3.33166	19.098	3.91582	9.48797
3	+	AC079944.2	processed_pseudogene	0.0525393	0.112037	0.0574821	0.455011	0.107538	0.175821
3	+	AC080013.1	antisense_RNA	1.16944	0.0558814	1.97362	0.40419	0.723567	0.351406
3	+	AC080013.3	sense_intronic	0.209691	0	0	0.0505238	0.0536413	0.0585677
3	-	AC080013.5	antisense_RNA	0.209691	0.0558814	0.172327	0.101048	0.160924	0.117135
11	-	AC080023.1	antisense_RNA	0.104845	0.279407	0.229769	0.252619	0.214565	0
17	-	AC080038.1	antisense_RNA	0.104845	1.45292	0	1.41467	0	0.819948
4	-	AC080078.2	lincRNA	0	0.111763	0.0574424	0.151571	0.0536413	0
7	+	AC080080.1	TEC	0.629073	0.39117	0.516981	0.555762	0.321848	0.234271
17	+	AC080112.2	antisense_RNA	1.57268	1.17351	1.78071	1.11152	0.536413	0.761381
3	+	AC083798.2	antisense_RNA	1.1533	0.39117	1.66583	0.454714	0.536413	0.234271
3	-	AC083799.1	sense_intronic	8.80702	5.75579	6.89308	3.78928	7.61707	3.04552
12	+	AC083805.3	antisense_RNA	0	0	0	0.0505238	0	0
8	+	AC083837.1	lincRNA	0.104845	0.279407	0.229769	0.202095	0	0.0585677
8	-	AC083843.2	lincRNA	2.7784	3.74405	2.81468	4.14295	2.89663	1.28849
8	-	AC083843.3	TEC	0.419382	0	0.114885	0.202095	0.107283	0
7	+	AC083862.2	antisense_RNA	9.43609	7.76752	16.8306	11.7215	17.4334	14.5834
7	+	AC083865.1	unitary_pseudogene	0.104845	0.0558814	0.0574424	0.0505238	0.214565	0.117135
7	-	AC083873.1	processed_pseudogene	0.160711	0.195066	0.357453	0.253237	0.180575	0.537513
7	-	AC083880.1	antisense_RNA	0	0.111763	0.172327	0.202095	0	0.117135
2	+	AC083899.1	unprocessed_pseudogene	1.44394	1.88967	1.34086	1.79797	1.27277	1.32118
2	-	AC083949.1	antisense_RNA	0.366959	0.111763	0.114885	0	0.0536413	0
8	-	AC083973.1	antisense_RNA	0	0.111763	0	0.0505238	0.107283	0
12	+	AC084018.2	lincRNA	0.134316	0	0.114885	0.0505238	0.107283	0.0585677
12	+	AC084032.1	lincRNA	1.20572	0.670577	0.746751	1.36414	0.590055	0.468542
12	-	AC084033.3	lincRNA	1.72995	2.57054	0.97652	1.97043	1.66288	2.16701
3	-	AC084035.1	lincRNA	0.0524227	0.0558814	0.172327	0	0	0.117135
3	-	AC084036.1	antisense_RNA	0.104845	0.111763	0.0574424	0.202095	0.160924	0.234271
8	-	AC084125.2	processed_transcript	2.9881	4.41463	2.29769	5.55762	3.59397	2.81125
11	-	AC084337.1	processed_pseudogene	0.0524227	0.223526	0.0574424	0	0.214565	0
11	+	AC084337.2	protein_coding	0.101015	2.22356e-13	2.01895e-21	3.24429e-18	0.0917886	0.216664
12	-	AC084824.1	processed_pseudogene	0.943609	0.838221	0.811979	0.864983	0.753881	0.995652
12	-	AC084824.3	sense_intronic	0.104845	0	0.287212	0.202095	0.0536413	0.117135
12	-	AC084824.4	sense_intronic	0.157268	0.111763	0.114885	0.303143	0.0536413	0.175703
12	+	AC084880.1	processed_pseudogene	0	0	0.0604122	0.15677	0	0.0603618
17	-	AC087163.3	TEC	0.394972	0.677694	0.347265	0.359913	0.435068	0.13197
17	-	AC087164.1	antisense_RNA	0.0524227	0.0558814	0	0.303143	0.107283	0.52711
17	-	AC087164.2	TEC	0	0.167644	0	0.0505238	0.429131	0.409974
16	-	AC087190.1	processed_pseudogene	14.6583	36.2675	15.8215	16.295	20.6758	53.0173
16	+	AC087190.4	3prime_overlapping_ncRNA	0.182214	0.478741	0.311775	0.182251	0.887425	0.449521
8	+	AC087203.3	lincRNA	0.0524227	0	0.114885	0.0505238	0.160924	0
17	+	AC087222.1	lincRNA	0.157268	0.111763	0.114885	0.303143	0.321848	0.117135
12	-	AC087239.1	lincRNA	0.786341	0.894103	0.344654	1.16205	0.429131	0.585677
8	+	AC087273.2	lincRNA	0.733918	0.0558814	0.97652	0.353667	1.44832	0.52711
15	+	AC087284.1	sense_intronic	0.104845	0.111763	0	0	0.268207	0
15	-	AC087286.3	antisense_RNA	0.104845	0.279407	0.172327	0.151571	0.160924	0.292839
17	-	AC087289.1	antisense_RNA	0	0.335288	0	0.202095	0.107283	0.761381
17	-	AC087289.3	protein_coding	0.857696	1.26475	1.21104	3.25374	0.00967053	0.591065
17	+	AC087289.5	antisense_RNA	0.0524227	0.111763	0.0574424	0.151571	0.107283	0.117135
17	+	AC087294.1	antisense_RNA	0	0.0558814	0.0574424	0.151571	0.0536413	0.0585677
8	+	AC087343.1	processed_pseudogene	0.052569	0.1119	0.0319887	0.101256	0	0.0586998
17	-	AC087388.1	sense_intronic	0.629073	0.670577	1.37862	1.71781	0.858261	1.46419
17	+	AC087392.1	antisense_RNA	0.104845	0.111763	0	0.0505238	0	0.117135
17	-	AC087392.3	lincRNA	0.57665	0.223526	0.861635	0.252619	0.268207	0.351406
17	+	AC087392.5	lincRNA	0.0524227	0.111763	0.0574424	0	0.107283	0
15	+	AC087481.3	sense_intronic	6.34315	10.7851	6.14633	9.85214	11.4792	12.3578
17	+	AC087499.1	processed_pseudogene	0.0548914	0.000196622	0.0648782	0	0.284394	0
17	+	AC087500.1	antisense_RNA	0.681496	0.502933	0.402096	0.454714	0.590055	0.175703
17	-	AC087501.5	sense_intronic	0.891186	0.335288	0.919078	0.40419	0.429131	0.292839
8	+	AC087623.3	lincRNA	0.209691	0.223526	0.229769	0.202095	0.429131	0.0585677
8	+	AC087627.1	antisense_RNA	0.0524227	0.0558814	0.114885	0	0.107283	0
15	-	AC087632.1	protein_coding	0.418416	1.23209	0.700306	0.566972	0.206992	1.71976
15	+	AC087633.2	transcribed_processed_pseudogene	0.0524227	0.50301	0.172327	0.101048	0.107283	0.058587
17	+	AC087645.2	lincRNA	0.0524227	0.39117	0.0574424	0.454714	0.0536413	0.175703
8	+	AC087672.3	lincRNA	0.419382	0.223526	0.287212	0.303143	0.375489	0.351406
17	-	AC087741.1	antisense_RNA	71.9764	56.8873	71.9753	56.1824	43.3422	26.5312
17	+	AC087741.3	TEC	0.157268	0.335288	0.459539	0.202095	0.107283	0.292839
17	+	AC087742.1	processed_pseudogene	0.157268	0	0	0.0505238	0.160924	0.0585677
8	+	AC087752.3	sense_intronic	0.366959	0.279407	0.631866	0.505238	0.429131	0.175703
12	-	AC090061.1	lincRNA	0.262114	0	0.402096	0.151571	0.214565	0.0585677
7	-	AC090114.1	processed_pseudogene	0	0.118092	0.058077	0.0609614	0.113946	0.62003
7	-	AC090114.2	lincRNA	5.60923	2.96171	3.67631	2.17252	3.3794	0.644245
7	+	AC090114.3	unprocessed_pseudogene	2.64305	2.58402	2.91114	4.80224	2.58151	2.13272
12	+	AC090115.1	antisense_RNA	0	0.111763	0.0574424	0.0505238	0.107283	0
15	-	AC090181.2	sense_intronic	0.209691	0.894103	0.229769	0.808381	0.214565	0.761381
15	-	AC090181.3	TEC	0.157268	0.949984	0.229769	1.16205	0.0536413	1.52276
8	+	AC090197.1	processed_transcript	0.366959	2.01173	0	0.808381	0.429131	0.292839
8	+	AC090198.1	antisense_RNA	0.524227	0.167644	0.287212	0.353667	0.429131	0.117135
8	+	AC090204.1	lincRNA	0.996032	2.4029	0.97652	1.41467	2.52114	1.93274
18	+	AC090229.1	lincRNA	0.157268	0	0.402096	0	0.107283	0
15	+	AC090260.1	lincRNA	0.104845	0	0.344654	0.0505238	0.160924	0
18	+	AC090360.1	protein_coding	0.158405	0.224219	0	0.20301	0.215279	0.414863
3	-	AC090425.2	antisense_RNA	0	0.111763	0.172327	0.202095	0	0
15	+	AC090510.1	lincRNA	0.0524227	0	0.172327	0.0505238	0.0536413	0.0585677
15	+	AC090510.3	antisense_RNA	0.0524227	0.111763	0.0574424	0.101048	0.107283	0.117135
15	-	AC090515.2	lincRNA	0.157268	0.0558814	0.114885	0.303143	0.321848	0.0585677
15	+	AC090515.5	sense_intronic	0	0.111763	0.172327	0	0.107283	0.234271
15	-	AC090517.2	sense_intronic	0	0.0558814	0.114885	0	0.107283	0
15	+	AC090543.2	processed_pseudogene	0.162433	0.0580438	0.119377	0.0536887	0.540787	0.301563
11	-	AC090559.1	antisense_RNA	42.148	27.4937	37.1654	25.6661	22.1539	15.0519
11	+	AC090587.2	sense_overlapping	0.524227	0.223526	0.344654	0.353667	0.214565	0.234271
11	-	AC090589.3	sense_intronic	0.262114	0.243616	0.297229	0.151571	0.160924	0.312307
15	-	AC090607.2	transcribed_processed_pseudogene	0.733918	0.502933	0.574424	0.909428	0.536413	0.644245
17	+	AC090616.6	transcribed_processed_pseudogene	2.00836	0.838221	2.24025	0.808381	1.12647	0.585677
17	+	AC090616.7	TEC	1.83394	1.41462	1.94641	1.90181	2.52063	0.884427
12	-	AC090673.1	antisense_RNA	0.471805	0.279407	0.344654	0.151571	0.321848	0.0585677
8	-	AC090739.1	antisense_RNA	0.471805	0.111763	0.172327	0.40419	0.0536413	0.292839
18	-	AC090772.3	lincRNA	0.319173	0.114669	0.288493	0.0509721	0.0536413	0
15	+	AC090825.1	lincRNA	1.09517	0.569037	1.03396	1.20275	0.914443	0.457365
15	-	AC090877.2	lincRNA	0	0	0	0.454714	0	0.175703
8	-	AC090921.1	lincRNA	0.419382	0.279407	0.287212	0.151571	0.375489	0.175703
8	+	AC090922.1	antisense_RNA	0.0524227	0.223526	0.402096	0.505238	0.160924	0.0585677
3	+	AC090948.2	antisense_RNA	0.157268	0.0558814	0.172327	0.252619	0.0536413	0
15	-	AC090970.3	sense_intronic	0.157268	0	0.0574424	0	0.107283	0.0585677
15	-	AC091057.1	antisense_RNA	2.55356	2.03397	3.77978	1.96325	2.47805	1.20255
15	+	AC091057.2	lincRNA	2.43998	0.923768	1.51713	0.311733	1.93552	0.612799
15	+	AC091057.3	lincRNA	0.0524227	0	0.0574424	0.151571	0.107283	0.0585677
18	+	AC091060.1	TEC	1.75081	0.581031	1.25579	1.27516	1.30569	0.42598
17	+	AC091132.1	lincRNA	0	0.167644	0.137217	0.0505238	0	0
17	+	AC091132.4	TEC	0.786341	0.39117	0.97652	0.757857	0.0536413	0
17	+	AC091132.5	lincRNA	0.136363	0.111763	0.191508	0.303143	0.160924	0.117135
17	-	AC091132.6	processed_transcript	1.61517e-07	0	0.0586288	0.0547654	0.465433	0.208429
17	-	AC091152.2	antisense_RNA	0.104845	0.502933	0.172327	0.606286	0.482772	0.644245
17	+	AC091152.4	TEC	0.104845	0	0.0574424	1.21057e-19	0.107283	0
15	+	AC091167.3	protein_coding	0.206097	0.633515	0.0405615	1.5435	0.65785	1.19759
15	+	AC091167.7	protein_coding	0.104845	0.111763	0.0574424	0	0	0.175703
15	+	AC091167.8	protein_coding	0.62421	0.892061	0.716937	0.124077	0.00198811	0.409507
17	+	AC091178.1	transcribed_processed_pseudogene	0.157268	0.0558814	0.0574424	0.202095	0.214565	0.117135
17	+	AC091180.2	lincRNA	0.0524227	0.0558814	0.0574424	0.202095	0.107283	0
8	-	AC091182.1	processed_transcript	0.943609	0.279407	2.58491	0.454714	0.911903	0.234271
8	-	AC091185.1	lincRNA	0	0	0	0.151571	0.107283	0.117135
17	-	AC091271.1	lincRNA	0.366959	0.558814	0.746751	0.808381	0.750979	0.937084
7	+	AC091390.4	transcribed_unprocessed_pseudogene	0.715847	1.18081	1.83965	0.984744	1.93489	1.59344
5	-	AC091429.1	processed_pseudogene	0.0524773	0.111795	0	0.0505954	0	0.117208
3	+	AC091492.1	processed_pseudogene	0.0524227	0	0.114885	0.101048	0.0536413	0.0585677
18	+	AC091551.1	protein_coding	6.09151e-14	0.353075	0.379601	0.226168	0.803437	0.218175
8	+	AC091563.1	lincRNA	0.104845	0	0.114885	0	0.160924	0
11	-	AC091564.2	antisense_RNA	0.157268	0.223526	0	0.252619	0.160924	0.52711
7	+	AC091729.3	antisense_RNA	2.72598	1.34115	1.0914	0.858905	2.84299	0.761381
X	-	AC091808.1	lincRNA	0.209691	7.76752	1.0914	5.75971	0.697337	19.0345
5	+	AC091825.1	TEC	0.786341	0.279407	0.631866	0.353667	0.80462	0.52711
5	-	AC091948.1	antisense_RNA	0.419382	0.111763	0.402096	0.0505238	0.214565	0
5	+	AC091959.3	protein_coding	13.8791	21.4615	9.47604	13.0816	13.6331	17.4457
5	-	AC091965.4	lincRNA	0.209691	0.0558814	0.114885	0.0505238	0.107283	0
5	-	AC091982.1	transcribed_processed_pseudogene	0.157345	0.223526	0.287212	0.0505238	0.214565	0.0585677
5	-	AC091982.4	lincRNA	0.681496	0.558814	0.919078	1.16205	0.965544	0.175703
3	+	AC092045.1	processed_pseudogene	0.314536	0.111763	0.0575221	0.0505238	0.160924	0.234271
19	+	AC092070.2	transcribed_unprocessed_pseudogene	18.4004	8.15869	17.2901	10.4584	13.7858	2.75268
19	+	AC092073.1	protein_coding	0.0170931	0.212446	0.0047717	0.725015	0.0653913	1.06959e-08
12	+	AC092111.1	lincRNA	0.209691	0.0558814	0.114885	0.0505238	0.268207	0
16	-	AC092115.1	processed_pseudogene	0.321667	0.571161	0.411297	0.259072	0.603573	0.837785
16	+	AC092115.3	antisense_RNA	0.0524227	0.111763	0	0.151571	0	0
16	+	AC092117.1	lincRNA	0.366959	0.838221	1.14885	1.97043	0.590055	2.04987
16	+	AC092117.2	TEC	0.209691	0.335288	0.114885	0.505238	0.429131	0.468542
16	+	AC092118.2	antisense_RNA	0.104845	0	0.114885	0	0	0
16	-	AC092119.2	processed_transcript	1.25815	1.00587	1.66583	1.31362	0.858261	1.11279
16	-	AC092123.1	antisense_RNA	0.0524227	0	0.172327	0.202095	0.107283	0
16	+	AC092123.2	sense_intronic	5.03258	1.95585	4.53795	2.9809	4.07674	2.04987
16	+	AC092127.1	lincRNA	0.0524227	0	0.0574424	0	0.0536413	0.0585677
16	+	AC092135.3	TEC	0	0	0	0.0505238	0.0536413	0
16	+	AC092139.2	lincRNA	0.248359	0.49232	0.0568677	0.606634	0.212509	0.539308
16	+	AC092143.1	protein_coding	0.78137	0.410864	0.582553	1.57444	0.712218	1.30455
16	+	AC092143.3	antisense_RNA	0	0.0558814	0.172327	0.202095	0	0.0585677
16	+	AC092143.4	processed_transcript	3.1767e-17	1.05342e-16	0.000141626	0.206426	0.141108	0.223556
2	-	AC092164.1	antisense_RNA	0.157268	0.167644	0.0574424	0.303143	0.214565	0.0585677
7	-	AC092171.3	lincRNA	0.419382	0.558814	0.402096	0.808381	0.536413	0.409974
7	+	AC092171.4	lincRNA	0.314536	0.279407	0.746751	0.202095	0.536413	0.117135
7	+	AC092171.5	lincRNA	0.891186	1.39704	2.01048	0.959952	1.44832	1.11279
19	+	AC092279.1	lincRNA	0.641128	0.393561	1.12847	0.348674	0.860906	0.148947
19	+	AC092279.2	TEC	1.04845	0.335288	0.804193	0.505238	1.18011	0.234271
19	+	AC092295.2	antisense_RNA	0.681496	0.558814	0.919078	1.31362	1.12647	1.28849
19	-	AC092299.1	processed_pseudogene	0.897684	5.31033	1.33878e-07	3.28399	0.53631	0.719385
19	-	AC092329.3	protein_coding	0.0130478	0.0232332	0.602018	0.680142	0.485159	0.181807
19	-	AC092329.4	processed_transcript	1.09871	0.890661	0.822718	0.404197	0.876979	0.796134
16	-	AC092368.3	lincRNA	21.1243	19.2308	18.6405	16.2749	15.4883	11.9296
16	-	AC092375.2	lincRNA	5.96041	1.10188	8.22362	0.964593	3.81499	0.937237
16	-	AC092376.2	antisense_RNA	0.209691	0	0.229769	0.0505238	0.107283	0
16	+	AC092384.1	antisense_RNA	0.0524227	0	0	0	0	0
16	-	AC092384.3	sense_intronic	0.104845	0	0.114885	0.151571	0.0536413	0.585677
2	-	AC092484.1	lincRNA	0	28.1642	0	8.89219	0.590055	25.3013
12	+	AC092490.1	lincRNA	25.8968	21.3467	2.35514	1.66729	10.9428	18.0974
1	+	AC092506.1	transcribed_processed_pseudogene	0	0	0.459539	0	0.214565	0
2	+	AC092587.1	protein_coding	0.089058	4.41744e-15	0.105884	1.24184e-15	0.108627	0.136059
4	+	AC092597.1	processed_pseudogene	0.0552887	0.115315	0	0.0507107	0	0.176618
7	-	AC092610.1	processed_pseudogene	0.104845	0.279407	0.172461	0.101048	0.0536413	0.410025
7	-	AC092634.4	transcribed_processed_pseudogene	0	0	0.0574424	0	0.107283	0.0585677
7	+	AC092647.5	protein_coding	0.69418	0.817765	0.846799	0.613744	0.950369	0.00166666
2	-	AC092653.1	lincRNA	0.0524227	0.0558814	0	0.202095	0.107283	0.234271
2	-	AC092683.1	lincRNA	3.40134	0.167876	4.97779	0.421167	1.34482	0.307861
2	-	AC092687.3	lincRNA	0	0.335288	0.114885	0.202095	0.268207	0.175703
16	-	AC092718.3	protein_coding	1.26235	1.84739	1.12623	2.66264	1.58954	2.81723
16	+	AC092718.4	sense_intronic	1.72995	2.12349	1.37862	2.37462	1.71652	3.8069
16	-	AC092718.7	TEC	0.0524227	0.167644	0	0.252619	0.107283	0.409974
16	-	AC092725.2	processed_pseudogene	0	0.111776	0.0574662	0.0505238	0.0536413	0
12	+	AC092747.4	lincRNA	3.61717	3.57641	2.69979	3.08195	3.54033	1.58133
15	+	AC092755.2	antisense_RNA	0.0524227	0.167644	0.287212	0.252619	0.107283	0.0585677
12	+	AC092794.1	antisense_RNA	0	0	0.172327	0.0505238	0	0
1	-	AC092803.2	lincRNA	0.366959	1.78821	0.402096	1.01048	0.643696	1.58133
1	-	AC092809.2	sense_intronic	0.209691	0	0.172327	0	0	0
1	-	AC092809.3	processed_pseudogene	0.263942	0.111763	0.114885	0.101048	0.214565	0.117135
1	+	AC092809.4	antisense_RNA	0.0524227	0.223526	0.0574424	0	0	0.0585677
12	+	AC092821.1	protein_coding	0.68624	0.223467	0.530908	0.934505	0.662968	0.351406
12	+	AC092821.3	processed_transcript	3.4057	12.5791	4.67195	20.8681	5.67908	32.4355
2	+	AC092835.1	protein_coding	1.25815	0.894103	0.574424	0.757857	0.482772	0.644245
12	-	AC092865.6	transcribed_unprocessed_pseudogene	0.838078	1.92243	0.203637	1.96521	0.817176	1.36877
12	-	AC092865.7	transcribed_unprocessed_pseudogene	0.370565	1.15073	0.16445	1.35504	0.00437879	0.51236
3	-	AC092902.2	processed_transcript	0.427429	0.0558814	0.344654	0.101048	0.321848	0
3	+	AC092902.5	processed_transcript	0.0524227	0.111763	0.123129	0	0.160924	0.0627704
3	+	AC092910.3	lincRNA	0.262114	0.335288	0.516981	0.707333	0.0536413	0.292839
3	+	AC092919.2	TEC	0.157268	0.223526	0.459539	0.151571	0.160924	0
3	+	AC092944.1	processed_transcript	0.262114	0.223526	0.344654	0.505238	0.214565	0.175703
3	+	AC092999.1	TEC	0.891186	0.279407	1.32117	0.151571	0.643696	0.292839
3	-	AC093010.3	3prime_overlapping_ncRNA	4.44778	4.33766	4.37349	3.15385	5.05668	3.02236
1	+	AC093155.3	protein_coding	0.353487	7.77982e-19	1.33181	0.0109128	0.340704	0.093557
1	+	AC093157.1	antisense_RNA	0.681496	0.111763	0.229769	0.555762	0.482772	0.117135
19	-	AC093227.1	lincRNA	0.104845	0	0.172327	0.0505238	0.214565	0
16	-	AC093249.6	antisense_RNA	0.733918	1.06175	0.574424	0.707333	1.12647	0.761381
5	-	AC093278.2	sense_overlapping	8.12552	3.07348	15.1648	7.98276	3.80853	2.10844
5	-	AC093297.2	antisense_RNA	0.366959	0.167644	0.344654	0.303143	0.0536413	0.0585677
5	+	AC093297.3	lincRNA	1.99206	3.35288	1.95304	4.44609	2.19929	3.4555
4	+	AC093323.1	lincRNA	9.12156	7.87928	6.3761	8.99324	10.9428	5.73964
18	-	AC093330.2	TEC	1.04845	0	1.14885	0.0505238	0.268207	0.0585677
2	-	AC093382.1	lincRNA	0	0	0	0.101048	0	0.0585677
2	-	AC093388.1	antisense_RNA	0.104845	0.167644	0.172327	0.252619	0.160924	0
18	-	AC093462.1	antisense_RNA	0.157268	0.167644	0.114885	0.202095	0.107283	0
17	+	AC093484.1	processed_transcript	0.211394	0	0.288961	0.0510928	0.163045	0
17	-	AC093484.2	antisense_RNA	0.104845	0.0558814	0	0.0505238	0.107283	0.0585677
17	-	AC093484.4	antisense_RNA	0	0.0558814	0.0574424	0.0505238	0.0536413	0.117135
3	+	AC093495.1	antisense_RNA	0.366959	0.0558814	0.402096	0.202094	0.643696	0
19	-	AC093503.3	TEC	0.366959	0.894103	0.344654	1.21257	0.429131	0.644245
16	+	AC093520.1	sense_overlapping	0.157268	0	0.0574424	0	0.0536413	0
16	+	AC093525.10	TEC	0.524227	1.69353	0.795327	2.32409	1.07283	3.19826
16	+	AC093525.2	protein_coding	0.0933691	0.00440797	0.00129103	0.733422	0.299678	1.04948
16	-	AC093525.4	antisense_RNA	0.209691	0.223526	0.459539	0.151571	0.697337	0.351406
16	-	AC093525.6	antisense_RNA	6.23831	2.06761	6.43354	2.82933	6.59788	1.58133
16	-	AC093525.7	antisense_RNA	12.0572	3.24112	12.9245	5.75971	11.1574	2.40128
16	+	AC093525.8	TEC	9.43609	5.58814	9.47799	9.19533	6.54424	10.2494
16	-	AC093525.9	TEC	0.157268	0.111763	0	0.101048	0.107283	0.0585677
5	+	AC093535.2	TEC	0.524227	0	0.516981	0.202095	0.0536413	0
7	+	AC093582.1	processed_pseudogene	0	0	0	0	0	0
7	+	AC093583.1	processed_transcript	4.87531	2.45878	4.13585	3.73876	0.750979	0.585677
4	-	AC093591.1	processed_pseudogene	0.259497	0.548508	1.3443e-06	0.000117281	0.17644	0.022573
2	+	AC093616.1	unprocessed_pseudogene	1.00716	0.18548	0.886167	0.593944	0.349345	0.872878
7	+	AC093620.1	antisense_RNA	0.104845	0.167644	0	0.151571	0.160924	0.117135
7	-	AC093627.1	lincRNA	0.838764	1.56468	0.574424	0.858905	0.482772	1.58133
7	+	AC093627.4	lincRNA	12.8436	19.6144	14.2457	19.9569	13.0348	14.4077
7	-	AC093627.5	lincRNA	0.314536	0.447051	0.459539	0.40419	0.214565	0.234271
7	+	AC093627.6	lincRNA	0	4.47051	0.229769	2.46327	0.214565	1.73021
7	-	AC093627.7	lincRNA	0.786341	0.0558814	0.689308	0	0.0536413	0
2	-	AC093635.1	lincRNA	0.104845	0.167644	0.0574424	0.151571	0.107283	0.175703
7	-	AC093668.1	protein_coding	0.549435	0.12797	6.658e-15	0.183721	0.513739	0.359282
7	-	AC093668.2	processed_transcript	7.93778	3.07188	8.39068	6.83402	3.44583	0.452
7	-	AC093673.1	antisense_RNA	5.45196	3.63229	2.92956	2.47567	4.29131	2.63555
7	+	AC093673.2	lincRNA	0.262114	0.111763	0.344654	0.252619	0.536413	0.234271
7	+	AC093726.1	antisense_RNA	3.72201	1.39704	2.92956	1.61676	2.78935	0.351406
7	+	AC093726.2	antisense_RNA	0.104845	0.447051	0.746751	0.252619	0.375489	0.234271
4	+	AC093752.1	transcribed_unprocessed_pseudogene	8.15537	8.60574	3.96352	6.66914	9.49451	6.6709
4	+	AC093752.2	lincRNA	0.209691	0.0745086	0	0.227357	0.160924	0.292839
4	+	AC093768.1	processed_pseudogene	1.69133	4.90442	1.67901	3.10672	2.49315	7.91408
4	+	AC093788.1	lincRNA	0.471805	0.447051	0.402096	0.40419	0.375489	0
7	+	AC093799.2	antisense_RNA	0.366959	4.41463	0.459539	3.33457	3.91582	8.55089
4	-	AC093827.3	processed_pseudogene	0.209691	0.0558814	0.344654	0.151571	0.214565	0
4	-	AC093890.1	processed_pseudogene	0.057249	0.694543	0.124601	0.28019	0.0583447	0.664119
2	+	AC093899.2	protein_coding	0.298303	4.20002e-11	0.831103	2.74348e-11	0.0040017	1.6187e-19
4	+	AC093909.1	processed_pseudogene	0.342256	0.538993	0.214762	0.269394	0.0652828	0.231654
4	-	AC093909.6	TEC	0.157268	0.223526	0.172327	0.101048	0.268207	0.117135
5	-	AC094103.1	processed_pseudogene	0.501295	0.650429	0.356805	0.264585	0.167872	0.246222
4	+	AC095055.1	antisense_RNA	0.0524227	0.279407	0.229769	0.101048	0.0536413	0.351406
4	+	AC095057.3	sense_overlapping	0.157268	0.111763	0.114885	0.202095	0.214565	0
1	+	AC096536.3	antisense_RNA	0.0524227	0.223526	0.0574424	0.151571	0.0536413	0.0585677
1	-	AC096537.1	bidirectional_promoter_lncRNA	0.733918	0.223526	1.03396	0.606286	0.643696	0.409974
4	+	AC096586.1	antisense_RNA	0.262114	0.279407	0.114885	0.151571	0.0536413	0.117135
4	-	AC096586.2	antisense_RNA	0.0524227	0.0558814	0.0574424	0.101048	0.107283	0.0585677
1	+	AC096642.1	lincRNA	0.366959	0.223526	0.229769	0.555762	0.911903	0.117135
2	-	AC096667.1	antisense_RNA	3.72201	3.07348	4.25073	3.43562	4.45223	1.11279
1	+	AC096677.1	antisense_RNA	1.36299	2.57054	1.83816	1.36414	1.5556	1.69846
4	-	AC096720.2	TEC	0	0.0558814	0.0574424	0.101048	0.0536413	0.175703
4	+	AC096733.2	lincRNA	0.629073	0.502933	0.516981	0.454714	0.536413	0.409974
2	-	AC096772.1	antisense_RNA	0.209691	0.167644	0.172327	0	0.482772	0.0585677
3	-	AC096887.1	protein_coding	0.0854044	0.260215	1.21943e-27	0.0674201	0.0536413	0.175703
3	+	AC096887.2	TEC	0.104845	0.111763	0.172327	0.151571	0.0536413	0
3	-	AC096919.1	processed_pseudogene	0.315851	0.95245	0.349802	0.758282	0.430494	0.823244
3	+	AC096921.2	sense_overlapping	1.57268	0.335288	1.37862	0.353667	0.697337	0.234271
3	-	AC096992.2	antisense_RNA	4.71805	2.79407	3.44654	3.28405	3.64761	1.11279
3	+	AC097103.2	antisense_RNA	0.786341	0.894103	0.861635	0.606286	1.07283	0.175703
X	-	AC097263.1	processed_pseudogene	0.272875	0.290819	0.236093	0.694867	0.220288	0.122395
3	-	AC097359.2	antisense_RNA	1.88722	1.22939	2.58491	2.22305	1.93109	1.87417
4	+	AC097372.1	protein_coding	0.157268	0.111763	0.0574424	0.0505238	0.0536413	0.0585677
4	+	AC097372.4	TEC	0.0524227	0.39117	0.114885	0.101048	0.0536413	0.234271
4	-	AC097376.2	antisense_RNA	3.61717	1.56468	3.33166	2.17252	3.00391	1.05422
2	-	AC097461.1	antisense_RNA	0.419382	0.111763	0.287212	0.202095	0.321848	0.0585677
2	-	AC097468.3	lincRNA	0.262114	0.0558814	0.229769	0.0505238	0.160924	0.52711
4	+	AC097493.4	unprocessed_pseudogene	0	0	0.114885	0	0	0
4	+	AC097504.2	lincRNA	0.524227	0.447051	0.287212	0	0.268207	0
2	+	AC097523.1	processed_pseudogene	0	0.123572	0	0.167843	0	0.130611
4	-	AC097533.1	processed_pseudogene	0.223729	0	0	0	0.0552839	0.119032
4	-	AC097534.2	antisense_RNA	1.6251	0.614696	0.804193	0.606286	1.87745	0.878516
3	+	AC097634.1	lincRNA	0.314536	0.279407	0.114885	0.202095	0.268207	0
3	-	AC097637.1	protein_coding	0.39876	3.93488	1.20238	1.41477	2.28396	4.76305
17	-	AC097641.3	antisense_RNA	0.0524227	0	0.172327	0.101048	0	0
4	-	AC097658.1	processed_pseudogene	0	0.395776	0.335764	0.219007	0.0647595	0.319497
2	-	AC097662.1	antisense_RNA	0.524227	0.223526	0.516981	0.353667	0.375489	0.117135
1	+	AC098484.3	protein_coding	0.495148	0.206468	0.149628	0.118599	0.1125	0.129864
4	-	AC098487.1	lincRNA	0.104829	1.33343	0	0.580998	0.214565	2.16701
4	-	AC098591.2	processed_pseudogene	0.104845	0.29918	0.114991	0	0.107323	0.175756
3	-	AC098613.1	antisense_RNA	1.31057	2.23526	2.35514	2.17252	1.39467	0.937084
3	+	AC098614.1	transcribed_processed_pseudogene	4.13734	1.26329	2.83565	1.1409	2.68115	0.341895
3	+	AC098650.1	protein_coding	0.246837	0.183595	0.192634	0.0595336	0.160924	0
4	+	AC098679.1	antisense_RNA	20.1828	10.6175	11.7182	6.56809	16.307	2.51841
4	+	AC098679.3	transcribed_processed_pseudogene	2.75886	1.06735	2.22011	0.911951	1.04218	1.20225
4	-	AC098679.5	TEC	0	0.223526	0	0.0505238	0.0536413	0.117135
2	-	AC098820.1	processed_transcript	0.366959	0.0558814	0.172327	0	0	0
2	-	AC098828.1	processed_pseudogene	0	0.0558814	0.287212	0	0.107283	0
17	+	AC098850.4	protein_coding	1.8566e-14	1.00654e-10	1.27083e-09	1.05453e-11	0.517911	0.362752
1	+	AC099062.1	lincRNA	0.419382	0.614696	0.287212	1.36414	0.268207	0.351406
3	-	AC099329.1	antisense_RNA	4.21708	5.9055	1.21907	3.61956	2.56871	3.52718
3	-	AC099329.3	protein_coding	3.47164	2.63049	2.55597	2.64815	1.69167	1.88673
1	-	AC099336.2	processed_pseudogene	0.649845	1.00468	0.294633	0.726112	0.298034	1.19315
4	-	AC099343.2	sense_intronic	0.629073	0.279407	1.20629	0.909428	0.214565	0.52711
4	+	AC099343.3	lincRNA	2.35902	0.670577	3.21677	0.606286	0.965544	0.292839
16	-	AC099489.1	protein_coding	1.41541	1.39704	4.65283	2.67776	2.84299	1.52276
16	-	AC099494.2	TEC	0.943609	0.335288	0.459539	0.151571	0.965544	0.234271
16	-	AC099508.1	antisense_RNA	0.314536	0.223526	0.114885	0.252619	0.0536413	0.117135
5	-	AC099509.1	lincRNA	0	0	0	0.0505238	0	0
16	+	AC099518.1	lincRNA	0	0	0	0	0.0536413	0
16	-	AC099521.3	TEC	0.340371	0	0.229769	0	0.0536413	0
5	-	AC099522.2	lincRNA	0.104845	0.335288	0	0	0.0536413	0.234271
16	+	AC099524.1	lincRNA	1.06806	0.164598	1.14885	0.151571	0.80462	0.175703
7	-	AC099548.2	transcribed_unprocessed_pseudogene	8.74174	2.96172	5.84305	2.62724	4.12349	1.17135
3	+	AC099560.2	processed_pseudogene	1.57494	3.01463	1.62642	2.0986	2.6188	3.58936
1	+	AC099568.1	sense_intronic	0.157268	0	0.0574424	0.101048	0.214565	0
1	-	AC099568.2	lincRNA	0.366959	0.111763	0.287212	0.252619	0.321848	0.292839
3	-	AC099778.1	antisense_RNA	0.838764	0.726458	0.861635	1.16205	1.07283	0.644245
17	-	AC099804.1	TEC	0.0524227	0.223526	0	0.151571	0.0536413	1.22992
17	-	AC099811.1	sense_intronic	0.0524227	0.167644	0.172327	0.151571	0.214565	0.585677
17	-	AC099811.2	protein_coding	0.0319371	0.037096	0.17895	0.241359	0.183903	0.0907375
17	-	AC099811.5	sense_intronic	0.0524227	0	0	0.101048	0.107283	0.292839
17	+	AC099850.1	antisense_RNA	0.524227	0.223526	0.804193	0.101048	0.321848	0.0585677
17	+	AC100793.2	antisense_RNA	0	0.167644	0.114885	0.151571	0.0536413	0.0585677
8	+	AC100802.1	antisense_RNA	0.471805	0	0.114885	0	0.268207	0
8	-	AC100810.1	antisense_RNA	13.2105	12.6851	15.5094	16.5213	15.7169	13.5291
8	-	AC100810.3	lincRNA	0.157268	0.0558814	0.172327	0.202095	0.214565	0.468542
8	-	AC100814.1	lincRNA	0.104845	0	0.0574424	0.0505238	0	0
18	-	AC100847.1	lincRNA	0.0524227	0.279407	0	0.101048	0.107283	0.117135
8	-	AC100858.3	lincRNA	0.0524227	0.0558814	0.0574424	0.101048	0	0.0585677
8	+	AC100861.1	processed_transcript	2.9881	4.8058	2.06792	3.78928	2.19929	3.33836
7	+	AC102953.1	antisense_RNA	0.262114	0	0.114885	0.101048	0	0.0585677
7	-	AC102953.2	lincRNA	1.25815	0.838221	0.631866	1.31362	1.87745	0.644245
1	-	AC103591.3	antisense_RNA	0.314536	0.614696	0.229769	0.656809	0.321848	0.409974
15	-	AC103691.1	antisense_RNA	0.0524227	0	0.114885	0.101048	0	0
8	+	AC103706.1	lincRNA	1.46784	1.00587	1.83816	1.51571	1.18011	3.4555
8	-	AC103760.1	processed_transcript	1.6251	0.0558814	0.746751	0.252619	0.590055	0.0585677
17	+	AC103810.1	transcribed_unprocessed_pseudogene	0.262114	0.111763	0.114885	0.0505238	0	0
17	+	AC103810.2	antisense_RNA	0.335442	0.0558814	0.440358	0.0505238	0	0.0585677
11	+	AC103974.1	antisense_RNA	0.57665	1.17351	0.344654	0.555762	0.80462	0.234271
4	+	AC104083.1	sense_overlapping	0.0524227	0.0558814	0	0.0505238	0	0.0585677
5	+	AC104109.2	lincRNA	0.104845	0	0.114885	0.101048	0.107283	0
5	-	AC104109.3	protein_coding	3.87839e-07	1.06806e-06	1.46689e-06	2.02728e-05	1.50048e-07	2.13435e-07
5	-	AC104109.4	processed_transcript	0.446756	0.404405	0.121519	1.44802	0.278525	1.56488
5	-	AC104113.1	lincRNA	0.157268	0.111763	0.114885	0.101048	0.160924	0.0585677
5	-	AC104118.1	lincRNA	0.471805	0.614696	0.689308	0.606286	0.80462	0.468542
5	+	AC104123.1	antisense_RNA	0	0.0558814	0.114885	0.0505238	0	0
2	-	AC104135.1	lincRNA	0.157268	0	0	0.151571	0.214565	0
3	-	AC104184.1	antisense_RNA	0.262114	0	0.172327	0.101048	0.0536413	0.117135
3	-	AC104187.1	antisense_RNA	0.104845	0.0558814	0.114885	0.0505238	0.0536413	0
3	+	AC104447.1	TEC	2.25418	1.78821	1.72327	1.51571	1.66288	1.17135
3	-	AC104452.1	protein_coding	19.7455	18.477	17.8781	17.7626	23.0585	10.6368
1	+	AC104506.1	antisense_RNA	0.262114	0.335288	0.229769	0.252619	0.321848	0.234271
11	+	AC104563.1	processed_pseudogene	0.264438	0.170055	0.0575029	0.155097	0.108809	0.353047
17	+	AC104564.4	sense_intronic	0.262114	0.335288	0.287212	0.252619	0.0536413	0.409974
17	-	AC104564.6	sense_intronic	0.314536	0.111763	0	0.202095	0.321848	0.292839
17	-	AC104581.1	protein_coding	8.12552	9.38808	7.75472	9.70057	8.79718	22.5485
17	-	AC104581.4	TEC	0.209691	0.39117	0.631866	0.656809	0.375489	0.0585677
17	+	AC104581.5	TEC	0.177322	0.969254	0.500109	0.540221	0.273457	0.317173
4	-	AC104596.1	antisense_RNA	0.209691	0.279407	0.114885	0.303143	0.160924	0.175703
4	+	AC104619.3	processed_pseudogene	0.209696	0.391231	0.287212	0.252635	0.10729	0.644295
2	-	AC104653.1	lincRNA	0.157268	0.279407	0.459539	0.151571	0.160924	0.351406
4	+	AC104662.2	protein_coding	2.60824	1.23797	2.68814	1.07604	2.64841	1.48218
4	+	AC104662.3	antisense_RNA	1.88722	0.949984	2.29769	1.46519	1.34103	1.40563
2	+	AC104695.2	lincRNA	0.0524227	3.63229	0.0574424	3.183	0.429131	7.90665
2	+	AC104695.3	sense_intronic	0.104845	0.39117	0.172327	0.959952	0.160924	3.51406
15	-	AC104758.3	transcribed_unprocessed_pseudogene	0	0.111763	0.114885	2.60383	0.488003	1.75703
2	-	AC104794.2	lincRNA	4.29866	3.35288	3.15933	1.41467	5.8469	1.58133
2	-	AC104809.2	processed_transcript	1.36299	0	2.41258	0	1.07283	0
4	-	AC104825.2	lincRNA	1.46784	0.894103	2.52746	1.31362	1.23375	0.937084
1	+	AC104836.1	protein_coding	2.04908	1.11213	1.55183	1.82935	2.12249	1.17716
1	+	AC104836.2	lincRNA	0.157268	0.0558814	0.287212	0.151571	0.536413	0.117135
7	-	AC104843.1	processed_pseudogene	0.0525071	0.125273	0.0576172	0.0506276	0.0537057	0
8	+	AC104958.2	antisense_RNA	0.262114	0.111763	0.287212	0.151571	0.536413	0.0585677
8	+	AC104964.2	sense_overlapping	0.0524227	0	0.0574424	0	0.160924	0.175703
8	+	AC104964.3	lincRNA	0.733918	0.0558814	0.689308	0.101048	0.482772	0
18	-	AC104971.2	bidirectional_promoter_lncRNA	0.209691	0	0.0574424	0.101048	0.0536413	0.0585677
8	-	AC104986.1	processed_pseudogene	0.0524227	0.0558814	0.287212	0.151571	0.0536413	0.175703
8	-	AC104986.2	lincRNA	0.209691	0.167644	0.229769	0.40419	0.375489	0.52711
17	+	AC104996.2	transcribed_processed_pseudogene	0.104845	0.169289	0	0.0505238	0.0536413	0
8	-	AC105001.2	protein_coding	1.5382e-11	8.86933e-14	0.0763823	5.33198e-39	0.264096	0.00834468
15	+	AC105020.1	antisense_RNA	0.786341	1.89997	0.574424	1.61676	1.34103	2.28414
15	+	AC105020.4	antisense_RNA	0.104845	0.335288	0.0574424	0.353667	0.107283	0.0585677
15	+	AC105020.5	antisense_RNA	0	0.0558814	0	0.252619	0	0.0585677
15	+	AC105020.6	antisense_RNA	0.209691	0.167644	0.172327	0.151571	0.160924	0.117135
15	-	AC105036.3	processed_transcript	0.174402	0.346139	0.0823779	0.834875	0.170937	1.38489
8	-	AC105046.1	sense_overlapping	0	0.0558814	0.114885	0.353667	0	0.0585677
7	-	AC105052.1	protein_coding	11.558	8.67182	8.90212	10.9972	20.332	20.022
7	+	AC105052.2	processed_pseudogene	0.184959	0.235791	0.238696	0.405998	0.536413	0.351407
7	-	AC105052.3	sense_overlapping	9.06581	3.23133	4.04663	2.73804	9.89256	3.2647
8	+	AC105118.1	antisense_RNA	0.57665	0.0558814	0.516981	0.151571	0.160924	0
8	-	AC105202.1	lincRNA	0.733918	0	1.32117	0.101048	0.643696	0
8	+	AC105219.1	antisense_RNA	0.524227	1.39704	0.919078	1.36414	1.44832	2.10844
8	+	AC105233.5	processed_transcript	1.24766	0.0590708	1.77666	0.245404	0.500295	0
8	+	AC105233.6	transcribed_unprocessed_pseudogene	0.128544	0.0102098	0.137034	0	0.135791	0.093711
4	+	AC105250.1	processed_pseudogene	0	0	0.0588043	0.259699	0.0550503	0.120209
1	-	AC105277.1	lincRNA	0.891186	0.279407	0.631866	0.656809	1.01919	0.937084
4	-	AC105285.1	antisense_RNA	2.41145	4.52639	2.47002	4.29452	4.66679	4.86112
4	+	AC105345.1	lincRNA	1.6251	3.74406	1.14885	2.87986	2.36022	1.46419
16	-	AC105429.1	sense_intronic	0.262114	0.502933	0.344654	0.454714	0.590055	1.40563
3	-	AC105749.1	TEC	0.262114	0.223526	0.229769	0.252619	0.482772	0
2	-	AC105760.2	antisense_RNA	0.524227	0.223526	0.804193	0.454714	0.643696	0.234271
3	+	AC105935.1	antisense_RNA	0.104845	0	0.114885	0.101048	0.107283	0
15	-	AC106028.3	sense_intronic	0.314536	0.614696	0.574424	0.454714	0.482772	0.292839
15	+	AC106028.4	lincRNA	0	0.111763	0	0.0505238	0	0.117135
3	+	AC106712.1	lincRNA	0	0.33054	0.0574424	0.101048	0	0.11614
16	-	AC106730.1	processed_pseudogene	0.0524227	0.0558814	0.0574831	0.151571	0.0536413	0.0585992
16	-	AC106782.1	protein_coding	2.5909	2.70575	1.24199	2.27521	1.70606	0.887293
16	+	AC106782.2	lincRNA	4.71805	1.34115	5.22725	1.9199	4.55951	0.995652
16	+	AC106782.6	antisense_RNA	1.04845	0.39117	1.26373	0.353667	0.750979	0.409974
16	+	AC106782.7	TEC	0.157268	0.44677	0.0861635	0.176833	0.107283	0.468542
16	+	AC106788.1	transcribed_unprocessed_pseudogene	6.48377	0.215801	8.49634	0.129287	8.6636	0.455905
5	-	AC106791.1	antisense_RNA	0.681496	0.223526	0.459539	0.202095	0.375489	0.117135
5	+	AC106795.1	transcribed_unprocessed_pseudogene	21.6682	24.5468	15.493	14.2108	15.8777	24.0382
16	-	AC106820.2	antisense_RNA	0	0.111763	0.229769	0.151571	0.0536413	0.0585677
16	+	AC106820.4	sense_intronic	0.262114	0.223526	0.229769	0.0505238	0.160924	0
4	+	AC106865.1	transcribed_unprocessed_pseudogene	3.98413	1.56468	7.12285	4.49662	5.41777	4.09974
4	-	AC106872.5	processed_pseudogene	0.524227	0.0558814	0.400912	0.0505238	0.536413	0
16	+	AC106886.3	lincRNA	0	0.0558814	0	0.151571	0.107283	0.702813
16	+	AC106886.5	protein_coding	31.2543	20.1874	29.5907	17.9219	18.8864	14.7414
3	-	AC107027.3	sense_overlapping	0.891186	0.78234	0.631866	0.959952	0.536413	0.819948
4	-	AC107068.1	lincRNA	1.1533	0.39117	0.746751	0.808381	0.858261	0.292839
2	+	AC107075.1	unprocessed_pseudogene	0.0524227	0.112211	0.11535	0.0507802	0.107424	0.117355
4	+	AC107222.1	processed_pseudogene	0.0524227	0.111763	1.8956	0.151571	0.429131	0.0585677
8	-	AC107375.1	antisense_RNA	0.891186	0.502933	1.55094	0.555762	0.160924	0.351406
4	-	AC107464.1	antisense_RNA	0	0.167644	0	0	0.107283	0.292839
4	-	AC107464.3	antisense_RNA	0.733918	0.502933	0.919078	0.40419	0.965544	0.117135
15	-	AC107871.1	protein_coding	6.65141	7.04984	8.51067	6.43767	12.3804	7.1787
11	-	AC107884.1	antisense_RNA	4.56078	0.614696	14.0734	4.59767	4.18402	0.0585677
8	-	AC107959.1	antisense_RNA	1.25815	0.39117	0.97652	0.505238	1.01919	0.0585677
8	-	AC107959.3	antisense_RNA	0.104845	0	0.114885	0	0.107283	0.0585677
17	+	AC107982.1	unprocessed_pseudogene	0.119313	0.104615	0.116173	0.400292	1.78514	2.39512
17	+	AC107982.3	lincRNA	0.0524227	0.111763	0.0574424	0.101048	0.0536413	0
17	-	AC107983.2	processed_transcript	5.95276	11.6069	6.54003	11.1626	0.623754	0.973311
17	+	AC107993.1	sense_intronic	0.157268	0.111763	0.0574424	0.353667	0.0536413	0.761381
8	-	AC108002.1	antisense_RNA	0.157268	0.39117	0.114885	0.303143	0.160924	0.351406
7	+	AC108010.1	processed_transcript	9.60852	11.807	13.6937	18.5425	13.5696	17.2816
4	+	AC108062.1	lincRNA	0.209691	0.0558814	0.172327	0.202095	0.0536413	0.117135
16	-	AC108134.2	lincRNA	0.157268	0.279407	0.0574424	0.353667	0.536413	0.117135
16	-	AC108134.3	lincRNA	17.2471	12.2939	17.1178	13.692	14.054	8.14092
8	+	AC108449.2	sense_intronic	1.1533	1.22939	0.574424	1.21257	1.50196	1.34706
4	+	AC108471.2	lincRNA	0.104845	0.0558814	0	0	0.0536413	0
2	+	AC108479.1	processed_pseudogene	0	0	0.175927	0.0506396	0	0.1174
2	-	AC108488.1	lincRNA	1.57268	1.34115	2.52746	1.41467	1.98473	1.17136
3	+	AC108673.2	antisense_RNA	0.471805	0.111763	0.689308	0.505238	0.268207	0.234271
3	-	AC108673.3	lincRNA	0	0.111763	0.114885	0.202095	0.214565	0.468542
3	-	AC108676.1	sense_overlapping	0.366959	0	0.0574424	0	0	0
12	-	AC108704.2	TEC	0.366959	0.726458	0.516981	0.808381	0.375489	0.761381
2	-	AC108868.1	lincRNA	0.157268	0.335288	0.114885	0.0505238	0.107283	0.409974
8	-	AC109322.1	antisense_RNA	0.629073	0.670577	0.689308	0.454714	0.321848	0.52711
17	-	AC109326.1	TEC	0.419382	1.17351	0.114885	0.454714	0.268207	0.702813
4	-	AC109347.1	antisense_RNA	0.419382	0.502933	1.0914	0.252619	0.536413	0.761381
16	-	AC109449.1	antisense_RNA	0.314536	0.111763	0.114885	0.0505238	0.0536413	0.0585677
16	+	AC109460.3	processed_transcript	3.67084	6.12573	5.75192	6.81321	3.55319	24.1841
3	+	AC109587.1	antisense_RNA	0.0524227	0	0.114885	0.101048	0.0536413	0.0585677
16	+	AC109597.2	antisense_RNA	0.209691	0	0	0	0	0
2	-	AC109826.1	lincRNA	8.38764	0.223526	4.07841	0.454714	4.07674	0.0585677
15	+	AC110048.2	lincRNA	0.681496	0.39117	0.746751	0.303143	0.429131	0.702813
4	+	AC110079.1	transcribed_unprocessed_pseudogene	31.2709	19.5052	44.5927	37.5127	25.4423	15.6683
17	-	AC110285.2	lincRNA	2.62114	0.78234	3.04444	1.36414	1.39467	0.468542
17	-	AC110285.6	lincRNA	0	0	0.114885	0	0.107283	0.0585677
17	-	AC110285.7	TEC	0.419382	0.502933	0.574424	0.606286	0.750979	0.292839
8	+	AC110741.1	lincRNA	0	0.279407	0	0.0505238	0.160924	0.234271
2	-	AC110769.2	lincRNA	0.314536	0.558814	0.631866	0.505238	0.214565	0.0585677
3	-	AC110994.2	processed_pseudogene	0.0524227	0.203152	0.0736743	0.290378	0.214689	0.374152
X	-	AC110995.1	lincRNA	6.55284	0	2.41258	0.0505238	0.429131	0
17	+	AC111170.2	sense_intronic	0	0	0	0	0.160924	0
17	+	AC111170.3	TEC	0.209691	0.111763	0.287212	0.151571	0.160924	0
11	+	AC111188.1	lincRNA	0	0.0558814	0.114885	0.101048	0.160924	0
5	+	AC112191.2	processed_pseudogene	0.157268	0.223526	0.0574424	0.151571	0.107283	0.175703
5	-	AC112198.2	unitary_pseudogene	0	0.726458	0	0.151571	0.107283	0
3	-	AC112220.2	lincRNA	0.157268	0.111763	0.229769	0	0	0.0585677
3	-	AC112220.3	lincRNA	0.104845	0.0558814	0	0	0	0
3	-	AC112220.4	lincRNA	0.57665	1.00587	0.516981	0.909428	0.321848	0.292839
4	+	AC112236.2	antisense_RNA	0.104845	0.111763	0.0574424	0.151571	0.321848	0.117135
2	+	AC112255.1	TEC	0.0524227	0.0558814	0.0574424	0	0.0536413	0
3	-	AC112484.2	antisense_RNA	0	0.0558814	0.173951	0.101048	0.162009	0.059097
3	-	AC112484.4	lincRNA	0.0524227	0.0558814	0	0.0505238	0.107283	0.0585677
X	+	AC112496.1	sense_intronic	0.786341	4.24699	0.804193	3.99138	0.375489	4.09974
11	+	AC112694.2	TEC	0.157268	0.111763	0	0	0.0536413	0
12	+	AC112777.1	processed_pseudogene	0.129374	0.197825	0.229627	0.140962	0.274508	2.04577e-34
3	-	AC112907.3	antisense_RNA	0.104845	0.0558814	0.114885	0	0.0536413	0.117135
17	+	AC113189.4	processed_transcript	1.732	0.570822	0.579167	0.000245333	0.781547	1.13387
5	-	AC113361.1	lincRNA	0.262114	0.111763	0.0574424	0.252619	0.107283	0.117135
5	-	AC113398.1	processed_pseudogene	0	0.335288	0.0574724	0.0511053	0.0536413	0
5	-	AC113404.3	translated_processed_pseudogene	1.47194	1.8024	0.768831	2.02477	1.04897	1.56305
1	+	AC113935.1	processed_pseudogene	3.46865	13.0903	5.17775	10.4888	7.55743	22.2242
19	+	AC114271.1	antisense_RNA	6.86738	7.48811	3.73375	6.56809	6.38332	4.39258
1	-	AC114490.1	processed_transcript	4.1414	5.69991	4.13585	5.55762	5.41777	3.39693
1	-	AC114490.2	protein_coding	37.5589	40.9125	32.2289	45.3227	40.7464	37.7695
1	-	AC114495.2	processed_pseudogene	0.104845	0.223526	0.229769	0.101048	0.107283	0.585677
2	+	AC114755.5	unprocessed_pseudogene	0.12281	0.0681094	0.0658983	1.93184e-05	0.0607823	0.13993
2	-	AC114763.1	lincRNA	0.314536	0.111763	0.287212	0.303143	0.214565	0.117135
4	-	AC114801.2	processed_pseudogene	0.0531873	0.226728	0.349522	0	0.109091	0.0585677
5	-	AC114980.1	sense_intronic	0.629073	1.00587	0.689308	1.01048	1.23375	0.585677
4	+	AC115223.1	processed_pseudogene	0.958742	0.902168	0.443915	0.609849	0.755623	1.51799
X	-	AC115618.1	antisense_RNA	0.262114	0.167644	0.344654	0.0505238	0.536413	0.292839
X	+	AC115618.3	TEC	0.524227	0.223526	0.574424	0.505238	0.268207	0.761381
8	-	AC115837.1	processed_pseudogene	2.97304	4.55895	2.3732	3.0133	3.13403	5.07971
2	-	AC116050.1	transcribed_unprocessed_pseudogene	1.16384	0.111952	0.0579101	0.407606	0.636967	0.605749
15	+	AC116158.1	antisense_RNA	0.104845	0.0558814	0.172327	0.151571	0.107283	0.117135
5	+	AC116347.1	processed_pseudogene	0.29076	0.222137	2.13189e-17	0.0587167	0.133078	0.133439
5	-	AC116353.4	processed_transcript	0.210744	1.03603	9.90778e-09	0.347129	0.00469454	0.658246
5	-	AC116353.5	transcribed_unitary_pseudogene	2.46605	4.75479	1.60839	2.3696	2.03554	2.83829
5	-	AC116366.1	antisense_RNA	0.366959	0.949984	0.229769	0.959952	0.375489	2.04987
5	-	AC116366.2	antisense_RNA	0.104845	0.111763	0.229769	0.101048	0.107283	0.0585677
5	+	AC116366.3	protein_coding	17.3992	11.8157	14.2264	13.7565	15.7687	6.29003
17	-	AC116407.1	antisense_RNA	0.157268	0.167644	0.0574424	0.0505238	0.160924	0.175703
17	+	AC116407.2	lincRNA	0.366959	0.0558814	0.114885	0.0505238	0.160924	0.292839
17	+	AC116407.4	TEC	0.786341	0.39117	0.287212	0.454714	0.858261	0.585677
11	-	AC116533.1	processed_pseudogene	142.917	383.521	100.051	217.189	190.046	393.268
11	+	AC116535.1	antisense_RNA	0.157268	0.223526	0.0574424	0.505238	0.214565	0
22	+	AC116618.1	unprocessed_pseudogene	0.799451	1.53926	0.0259967	0.127744	0.694057	0.806128
16	+	AC116667.1	lincRNA	4.08897	2.12349	5.05493	3.38509	3.59397	0.468542
16	+	AC116667.2	lincRNA	0.733918	0.167644	0.172327	0.101048	0.214565	0.175703
15	-	AC116913.1	antisense_RNA	0.488597	0.563461	0.491075	1.18715	0.947396	0.504697
3	-	AC117382.1	processed_pseudogene	0.104845	0.111763	0.0575152	0.0505238	0.0536413	0.117135
3	-	AC117394.1	processed_pseudogene	0.104845	0	0	0.0505238	0	0
3	-	AC117395.2	processed_pseudogene	4.12732	13.1801	5.52236	8.91361	5.97387	27.1122
3	+	AC117409.1	processed_pseudogene	0.157443	0	0.114885	0.101048	0	0
12	+	AC117503.3	TEC	0.209691	0	0.0574424	0.151571	0.0536413	0.117135
12	+	AC117503.4	TEC	0.0524227	0.111763	0	0.0505238	0	0.117135
19	-	AC118344.1	sense_intronic	0.104845	0	0.229769	0.303143	0.107283	0
19	+	AC118344.2	TEC	9.2264	4.69404	7.41006	8.18486	8.85082	4.62685
1	-	AC118553.1	antisense_RNA	0.104845	0.335288	0	0.252619	0.214565	0.0585677
1	+	AC118553.2	protein_coding	1.55529	3.77575	2.33404	3.15308	3.21251	9.97001
7	-	AC118758.3	lincRNA	0.105037	0.0558814	0.459646	0.455177	0.214565	0.117135
19	+	AC119396.1	protein_coding	0.917083	0.167644	1.48171	0.113088	0.750979	0.0585677
19	-	AC119403.1	antisense_RNA	0.0524227	0.223526	0.0574424	0.101048	0.214565	0.0585677
1	-	AC119428.2	lincRNA	1.20572	0	0.516981	0	0.107283	0
1	-	AC119674.1	lincRNA	0.209691	0	0.312276	0.0026202	0.0536413	0
1	-	AC119674.2	protein_coding	0.206	0.0676897	0.55985	0.353962	0.633853	0.20594
1	+	AC119800.1	sense_intronic	0.157268	0.111763	0.344654	0.0505238	0.0536413	0.175703
8	+	AC120036.1	processed_pseudogene	0.1049	0.111827	8.06669e-41	0.0538856	0	0.351515
18	-	AC120049.1	lincRNA	0.0524227	0	0.229769	0	0	0
8	-	AC120053.1	antisense_RNA	0.681496	1.22939	0.689308	1.16205	0.429131	0.761381
17	+	AC120057.1	processed_pseudogene	8.49248	2.68231	7.00797	1.71781	7.4025	0.644245
17	-	AC120057.3	protein_coding	4.32253	4.60868	5.40222	1.83642	2.80244	4.99776
17	+	AC120057.4	TEC	0.157268	0.0558814	0.114885	0.151571	0.0536413	0.0585677
17	-	AC120057.5	TEC	0.471805	0.279407	0.287212	0.0505238	0.482772	0
16	+	AC120114.1	antisense_RNA	0.681496	0.726458	0.861635	0.555762	0.643696	0.468542
16	-	AC120114.2	sense_intronic	1.52026	1.56468	1.43606	2.17252	1.12647	2.10844
16	-	AC120114.4	TEC	1.99206	1.06175	2.75723	1.71781	1.34103	0.937084
16	+	AC120114.5	protein_coding	0.399937	1.28389	0.366155	0.787815	1.7923	1.06886
8	-	AC120193.1	antisense_RNA	0.157268	7.04106	0.229769	3.78928	0.375489	2.16701
16	-	AC120498.9	antisense_RNA	0.419382	0.502933	0.631866	0.555762	0.590055	0.0585677
12	-	AC121761.1	antisense_RNA	0.786341	2.06761	1.78071	2.52619	1.23375	4.04117
12	-	AC121761.2	sense_intronic	0.157268	0.0558814	0.172327	0.252619	0.160924	0.175703
12	+	AC122688.3	TEC	0.524227	0.670577	0.459539	1.11152	0.321848	2.28414
5	-	AC122713.2	TEC	0.471805	0.0558814	0.746751	0.252619	0.643696	0.0585677
5	+	AC122718.1	processed_pseudogene	0.531607	1.09957	0.628248	0.22645	0.76608	0.614358
5	+	AC122718.2	processed_pseudogene	0.157268	0	0.114885	0.101048	0.0536413	0.117135
5	-	AC123595.1	lincRNA	0.104845	0	0.0574424	0.151571	0.107283	0.0585677
5	-	AC123595.2	lincRNA	0.520311	0.00884727	0.598894	0.124898	0.132845	0
15	+	AC123768.2	lincRNA	0.961096	0.181513	0.515242	0.26648	0.746376	0.149045
15	-	AC123768.3	antisense_RNA	0.329687	0.368929	0.298629	0.310321	0.579505	0.085938
15	+	AC123768.4	lincRNA	0.57665	0.614696	0.344654	0.454714	0.429131	0.761381
17	-	AC123769.1	processed_pseudogene	0.786942	0.944679	0.895561	1.1289	1.24854	1.2342
4	+	AC124016.1	antisense_RNA	0	0.223526	0.229769	0.252619	0.268207	0.292839
3	+	AC124045.1	lincRNA	0.314536	0.279407	0.459539	0.505238	0.268207	0.175703
17	-	AC124066.1	antisense_RNA	0.262114	0	0	0.101048	0.160924	0.0585677
8	+	AC124242.1	antisense_RNA	0.262114	0.167644	0.114885	0.151571	0.268207	0
15	+	AC124248.1	sense_overlapping	0.209691	0.0558814	0.229769	0.151571	0.0536413	0
17	+	AC124283.3	sense_intronic	0.209691	0.39117	0.402096	0.454714	0.107283	1.28849
17	+	AC124283.5	TEC	0.366959	0.0558814	0.287212	0.0505238	0.0536413	0.0585677
15	+	AC124312.4	sense_intronic	0	0.167644	0	0.202095	0.107283	0.0585677
17	+	AC124319.1	sense_intronic	0.104845	0	0.0574424	0.0505238	0	0.175703
11	+	AC124798.1	antisense_RNA	1.6251	2.12349	3.21677	3.08195	1.01919	2.92839
3	-	AC124944.3	transcribed_unprocessed_pseudogene	0.943609	1.30348	2.10658	4.244	0.965544	1.11279
12	-	AC124947.1	antisense_RNA	0.104845	0.111763	0	0.151571	0	0.0585677
2	-	AC125232.1	unprocessed_pseudogene	10.4507	16.4776	11.3954	16.5653	18.4333	27.5422
17	-	AC125257.1	sense_overlapping	5.18985	7.09694	5.39958	7.07333	5.09593	12.1821
18	+	AC125437.1	sense_intronic	0.262114	0.335288	0.459539	0.808381	0.321848	0.937084
12	+	AC125494.1	antisense_RNA	0.104845	0	0	0.151571	0.0536413	0.351406
12	+	AC125494.2	lincRNA	0.209691	0.335288	0.287212	0.252619	0.160924	0.175703
12	+	AC125611.2	processed_pseudogene	0.0524227	0	0.172327	0.101048	0.107283	0.0585677
12	-	AC125807.1	processed_pseudogene	0.0537044	0.114308	0.0589055	0.185007	0.126743	0.236633
3	+	AC126118.1	antisense_RNA	0.104845	0.167644	0.172327	0.454714	0.214565	0.234271
12	-	AC126177.7	processed_pseudogene	0.104845	0.223526	0.402096	0.40419	0	0.0585677
17	+	AC126365.1	lincRNA	0.0524227	0.0558814	0.0574513	0	0	0
12	-	AC126474.1	TEC	0.314536	0.0558814	0.574424	0.151571	0.0536413	0
12	-	AC126474.2	TEC	7.75856	7.43223	7.00797	7.02281	7.34886	4.62685
17	+	AC126544.1	processed_pseudogene	0.0243925	0.0558814	0.172327	0.168306	0.590055	0
16	-	AC126755.1	transcribed_unprocessed_pseudogene	27.667	24.4762	39.3898	45.2049	54.0297	40.4251
16	-	AC126755.2	protein_coding	31.8992	18.783	26.6283	24.7155	26.4688	13.3973
16	+	AC126755.4	lincRNA	0.104845	0.184221	2.66094e-10	0.334083	0.178804	1.94323e-09
16	+	AC126773.4	lincRNA	0.0524227	0.223526	0.0574424	0.353667	0.214565	0.234271
17	+	AC127024.2	lincRNA	0.314536	0.167644	0.114885	0.101048	0.160924	0.0585677
17	+	AC127024.5	lincRNA	0.419382	0.0558814	0.229769	0.101048	0.0536413	0
17	+	AC127024.8	TEC	0.57665	0.558814	0.459539	0.555762	0.590055	0.702813
12	+	AC127070.1	processed_pseudogene	0.266396	0.901938	0.460999	0.457342	0.216323	0.768383
12	-	AC127070.5	TEC	1.04845	0.894103	1.03396	1.61676	1.07283	1.22992
17	+	AC127496.7	TEC	0.838764	1.5088	1.03396	1.16205	1.93109	0.585677
15	+	AC127502.1	transcribed_unprocessed_pseudogene	5.29854	5.81033	0.853829	1.00851	4.35532	2.94117
15	+	AC127502.2	sense_intronic	10.2749	9.27631	5.68679	6.31547	12.6594	9.66368
15	+	AC127502.3	unprocessed_pseudogene	2.83444	0.91761	0.279083	0.139697	0.441973	0.220457
17	+	AC129492.7	TEC	0.0524227	0.111763	0.172327	0	0.0536413	0.0585677
17	+	AC129507.1	processed_transcript	2.62114	0.0558814	2.58491	0.0505238	2.19929	0
17	+	AC130324.3	antisense_RNA	0	0.0558814	0.0574424	0.101048	0	0
17	+	AC130371.2	lincRNA	0.57665	0.223526	0.516981	0.101048	0.536413	0.234271
16	+	AC130448.2	TEC	0	0.111763	0	0.101048	0.107283	0.117135
16	-	AC130466.1	lincRNA	0.786341	0	1.60839	0	1.50196	0
19	-	AC130469.2	TEC	1.41541	0.894103	1.43606	0.959952	1.66288	2.28414
16	+	AC130650.2	lincRNA	0.262114	0.39117	0.402096	0.505238	0.429131	0.351406
12	+	AC131009.3	sense_intronic	0	0.111763	0.0574424	0.101048	0	0.0585677
12	+	AC131009.4	TEC	0.104845	1.78821	0.172327	0.959952	0.482772	5.32966
X	-	AC131011.1	antisense_RNA	0	0.111763	0	0.202095	0	0
2	+	AC131097.4	lincRNA	0.0524227	0	0.0574424	0	0.0536413	0.468542
12	-	AC131159.2	antisense_RNA	0.262114	0	0.172327	0.101048	0.0536413	0.117135
3	-	AC131160.1	protein_coding	0.531545	0.367436	0.509963	0.646562	0.0374628	0.949946
12	-	AC131206.1	processed_pseudogene	0.477215	0.335904	0.402951	0.709663	0.646028	0.293426
12	+	AC131212.2	TEC	0.524227	2.23526	0.574424	2.22305	0.965544	3.39693
12	+	AC131212.3	TEC	1.20572	4.35875	1.20629	5.50709	1.71652	5.97391
3	+	AC131235.1	processed_pseudogene	0.209857	0.637845	0.28745	0.454862	0.375563	0.999783
8	-	AC131254.1	lincRNA	0.0524227	0.111763	0.172327	0.202095	0.321848	0.351406
5	+	AC131392.1	unprocessed_pseudogene	1.76284	1.50891	1.29681	1.64078	2.0092	0.447417
5	-	AC131392.2	unprocessed_pseudogene	1.73975	2.52312e-26	1.41185	0.332957	1.39505	3.04853e-40
3	-	AC132008.2	transcribed_unprocessed_pseudogene	19.9895	19.248	23.6048	22.6657	17.0861	14.8223
11	-	AC132192.2	antisense_RNA	0.891186	1.11763	1.03396	1.71781	1.01919	1.52276
17	+	AC132872.1	lincRNA	2.62114	2.90583	3.67631	3.28405	2.57478	2.28414
17	+	AC132872.2	antisense_RNA	0.104845	0.279407	0.287212	0.202095	0.0536413	0
17	+	AC132872.3	antisense_RNA	0.104845	0.0558814	0.114885	0.101048	0.160924	0.234271
17	+	AC132872.4	TEC	0.366959	0.78234	0.516981	1.56624	0.750979	0.878516
17	-	AC132938.3	antisense_RNA	0.209691	0.111763	0.287212	0.0505238	0.160924	0.117135
17	+	AC132938.5	sense_intronic	0.57665	0.111763	0.287212	0.252619	0.0536413	0
17	+	AC132938.6	TEC	3.14536	6.42636	2.06792	9.90266	3.96946	11.7721
17	+	AC132942.1	processed_pseudogene	0.0655122	0.167644	0.11509	0.101048	0.143395	0.058621
16	+	AC133065.2	antisense_RNA	4.82289	7.37635	4.94004	5.70919	5.73962	2.57698
16	-	AC133065.3	processed_pseudogene	0.157268	0.0558814	0.631866	0.0505238	0.160924	0
16	-	AC133065.4	sense_intronic	2.83083	1.17351	2.69979	1.51571	1.98473	3.04552
16	-	AC133065.5	sense_intronic	0.0524227	0.167644	0.172327	0.0505238	0.214565	0.702813
16	+	AC133065.6	TEC	14.8881	5.97931	9.47799	5.305	10.4601	1.75703
5	+	AC133134.1	processed_pseudogene	0.262437	0	0	0.10115	0.288525	0.0585892
3	+	AC133473.1	processed_pseudogene	0	0.223526	0.0574424	0.0505238	0.0536413	0.117135
16	-	AC133550.2	antisense_RNA	0.0524227	0	0	0.252619	0	0
16	+	AC133552.1	processed_pseudogene	0.157268	0.0558814	0.0574424	0.151571	0.214565	0.175703
16	+	AC133552.2	transcribed_unprocessed_pseudogene	0.891186	0.894103	0.689308	1.31362	0.858261	0.585677
16	+	AC133552.5	processed_pseudogene	0.262114	0.0558814	0	0.0505238	0.107283	0.175703
16	-	AC133552.6	sense_intronic	0.366959	0.39117	0.287212	0.252619	0.321848	0.175703
16	-	AC133555.3	protein_coding	0.189905	0.535377	0.423843	1.97989	0.496541	0.576901
16	+	AC133555.4	unprocessed_pseudogene	0.453436	0	0.0610365	0	0.113579	0
16	+	AC133555.5	TEC	0.157268	0.000281663	0.0861635	0.176833	0.107283	1.32673e-07
16	-	AC134312.1	lincRNA	0.0524227	0	0.402096	0.101048	0.107283	0.117135
17	+	AC134407.3	TEC	0.0526299	0.112099	0.115497	0.202971	0.215316	0.117363
17	+	AC134669.1	processed_pseudogene	0.470325	2.43031	0.214819	0.717194	0.521317	6.18775
17	-	AC134669.2	protein_coding	60.9808	76.2318	42.1171	40.3493	73.4786	64.2831
8	+	AC134682.1	antisense_RNA	0.262114	0.111763	0.172327	0.0505238	0.0536413	0
3	-	AC134772.1	antisense_RNA	0.0524227	0.223526	0	0.108452	0.0536413	0.117135
3	+	AC134772.2	protein_coding	12.2624	10.9821	10.9869	10.8591	11.5378	8.61779
16	+	AC135048.1	processed_transcript	3.63507	3.23628	2.83056	2.20674	3.46996	2.0127
16	-	AC135048.4	TEC	0.209691	0.502933	0.229769	1.26309	0.214565	1.69846
16	+	AC135050.1	lincRNA	0.0524227	0.0558814	0.0574424	0.101048	0.0536413	0.234271
16	-	AC135050.2	protein_coding	2.32097	1.28414	1.80011	1.60894	3.08974	2.72628
16	+	AC135050.3	lincRNA	0.419382	0.279407	0.804193	0.555762	0.750979	0.175703
16	+	AC135050.5	sense_intronic	1.36299	1.62056	1.03396	2.37462	0.858261	4.21688
16	+	AC135050.6	sense_intronic	2.88325	2.34702	3.50398	2.42514	2.62842	2.04987
17	-	AC135178.2	protein_coding	0.502098	0.158605	0.56985	1.80892e-09	0.168144	0.302309
17	+	AC135178.5	lincRNA	0.157268	0.111763	0	0.0505238	0.107283	0.0585677
12	-	AC135279.2	processed_pseudogene	0.0524227	0	0	0.101048	0.160924	0.180616
12	-	AC135279.3	antisense_RNA	0	0.111763	0.0574424	0.202095	0.0536413	0
8	+	AC135352.1	unprocessed_pseudogene	0.104845	0	0.0574424	0	0.0536413	0
3	-	AC135506.1	unprocessed_pseudogene	0.157268	0.39117	0.0574424	0.454714	0.375489	0.351406
3	+	AC135507.1	antisense_RNA	0.209691	0.223526	0.344654	0.303143	0.107283	0.175703
17	+	AC135721.2	transcribed_processed_pseudogene	0.865909	0.649691	1.06283	1.17562	1.39467	0.468542
16	-	AC135782.3	antisense_RNA	1.78237	0.223526	1.37862	0.101048	0.858261	0.585677
11	-	AC135977.1	processed_pseudogene	0.212498	0.172491	0.0677055	0.0559008	0.0536413	0.269468
[truncated: 16,949 more rows]

## Sheet: DE analysis
MUCI1-ST vs MCSF (FDR < 0.01, Abs(Fold Change) >2)
Gene	P-value	FDR	FoldChange
STAC	2.02e-33	6.16e-31	595.77
INHBA	2.13e-71	3.31e-68	560.78
PPBP	6.61e-14	3.39e-12	488.5
TRGC2	5.38e-05	0.000458	439.86
TRGC1	1.78e-05	0.000175	385.39
SPINK1	5.97e-06	6.76e-05	369.47
NDP	9.62e-12	3.6e-10	363.87
AC022509.1	2.75e-10	8.06e-09	312.96
CXCL5	5.78e-82	1.23e-78	297.72
CCL24	1.15e-85	3.29e-82	295.81
ECSCR	3.42e-08	6.68e-07	265.23
AC026310.2	2.21e-09	5.42e-08	264.44
CCM2L	1.45e-09	3.7e-08	252.51
LPAR4	3.3e-10	9.53e-09	246.7
CYP3A5	1.57e-08	3.32e-07	234.97
LINC02154	3.97e-29	9.04e-27	228.35
SRRM3	1.56e-09	3.96e-08	220.61
MYH11	2.86e-06	3.55e-05	204.95
AC009093.3	2.63e-08	5.3e-07	192.91
CLDN14	2.5e-07	4.02e-06	190.08
CP	1.06e-17	9.33e-16	187.72
AC008033.3	1.79e-08	3.71e-07	154.23
IL3RA	7.08e-44	3.27e-41	145.36
LINC02384	3.87e-31	1.02e-28	145.23
CHST3	3.99e-07	6.08e-06	142
TM4SF1	1.77e-10	5.4e-09	121.97
MIR3945HG	8.58e-14	4.31e-12	118.9
CCL1	5.3e-06	6.09e-05	114.43
IL36G	1.77e-06	2.29e-05	111.54
AC092484.1	0.000227	0.00155	111.38
HES1	4.38e-06	5.16e-05	101.12
CA12	1.47e-62	1.8e-59	100
AC022509.2	4.7e-06	5.48e-05	95.24
GATA2	7.72e-05	0.000622	92.03
GZMB	8.2e-13	3.54e-11	91.4
AL133330.1	1.01e-05	0.000107	91.01
LPO	1.58e-08	3.32e-07	88.24
CYP3A7	4.57e-05	0.000397	87.9
LINC02345	3.36e-14	1.8e-12	84.56
IL2RA	8.89e-06	9.59e-05	81.24
GXYLT2	2.32e-11	7.95e-10	77.51
PLLP	0.000137	0.00101	64.24
CPNE6	1.04e-21	1.35e-19	62.13
LRRC32	3.77e-15	2.27e-13	59.4
TMEM132A	3.06e-45	1.69e-42	58.02
AC011498.4	0.000241	0.00162	55.77
WNT5A	0.00169	0.00821	54.63
LAMP3	1.43e-25	2.46e-23	53.13
AP001528.2	2.35e-05	0.000223	51.79
AC025580.2	1.1e-13	5.41e-12	49.54
PRSS22	0.000524	0.00313	49.31
HOPX	3.21e-07	5.03e-06	47.68
SNAI1	3.55e-07	5.48e-06	46.24
WFDC21P	2.75e-07	4.36e-06	46.09
RASL12	0.0016	0.00785	45.98
ITGB8	1.88e-28	4.06e-26	45.86
HMGN2P46	3.39e-17	2.74e-15	45.32
EDN1	1.22e-11	4.43e-10	43.17
IL7R	1.01e-25	1.79e-23	43.11
IGFBP2	6.05e-06	6.82e-05	42.03
MT1G	1.89e-07	3.12e-06	42.02
GIPR	1.34e-17	1.16e-15	41.35
BMP6	8.19e-14	4.13e-12	41.05
CYP27B1	2.71e-35	8.56e-33	40.44
PDPN	2.72e-17	2.2e-15	40.41
AC025048.4	1.3e-14	7.34e-13	40.03
TREML3P	4.92e-06	5.7e-05	39.22
SLAMF1	1.34e-23	1.94e-21	38.45
DPF3	3.49e-05	0.000314	38.42
PHF24	2.36e-10	7.04e-09	37.53
RGS16	2.7e-18	2.53e-16	36.81
MARCO	1.09e-31	3e-29	36.41
AC080038.1	3.7e-05	0.00033	35.44
ADORA2A	1.63e-13	7.76e-12	34.87
NDRG4	1.51e-08	3.21e-07	33.64
HSD11B1	1.08e-31	3e-29	33.46
BICC1	0.00169	0.0082	32.95
GLB1L2	0.000124	0.000926	32.79
KIF5A	0.000936	0.00507	32.68
TNIP3	1.54e-10	4.74e-09	32.26
AP003119.3	9.25e-05	0.000723	31.52
PXT1	0.00143	0.00717	31.36
PROCR	3.85e-17	3.06e-15	30.55
EFNA1	0.00161	0.0079	30.33
NRXN2	0.000299	0.00196	29.9
HBEGF	1.1e-27	2.19e-25	29.84
PCBP2-OT1	0.000874	0.00481	29.76
TEAD2	2.74e-07	4.35e-06	29
HS3ST3A1	1.27e-10	3.95e-09	28.99
AC104695.2	6.32e-10	1.72e-08	28.93
INHBA-AS1	0.00155	0.00766	28.93
FAM124A	8.8e-17	6.6e-15	28.42
FZD4	7.71e-18	6.97e-16	27.13
PDLIM4	6.65e-20	7.42e-18	27.05
STEAP1B	0.000257	0.00172	25.99
CD274	1.8e-93	6.15e-90	25.73
GRIP2	0.00177	0.00853	25.28
SYN1	1.65e-05	0.000165	25.21
AC068234.1	3.66e-08	7.1e-07	24.85
ANKRD22	3.26e-16	2.29e-14	24.23
RRAD	1.02e-05	0.000109	24.09
AL354732.1	5.79e-08	1.07e-06	23.7
TREM1	3.71e-39	1.41e-36	23.69
N4BP3	5.2e-12	2.04e-10	23.02
ASAP2	5.54e-39	2.01e-36	22.67
LAMC2	3.78e-06	4.51e-05	22.27
GFPT2	0.000507	0.00305	21.97
MET	1.49e-07	2.52e-06	21.87
SOCS2	2.72e-18	2.54e-16	21.61
KLF5	4.15e-10	1.17e-08	21.56
CAMP	1.96e-19	2.14e-17	21.46
LIF	4.38e-10	1.23e-08	21.13
SLC16A2	4.82e-09	1.12e-07	20.87
AC010616.1	0.000188	0.00131	20.8
ORM1	0.000476	0.00289	20.65
ELOVL7	4.98e-14	2.59e-12	20.59
AC093627.6	3.49e-08	6.79e-07	20.56
AQP3	2.32e-10	6.93e-09	20.37
DIRAS2	0.0002	0.00138	20.3
CFAP45	3.79e-10	1.08e-08	20.17
G0S2	1.19e-24	1.87e-22	19.6
CARMIL3	4.15e-39	1.54e-36	19.59
SOCS2-AS1	0.00202	0.00952	19.16
LINC01282	9.7e-06	0.000104	19.08
IL6	1.37e-05	0.00014	19.03
ATP1B2	0.000319	0.00207	19
CSRP2	0.000941	0.0051	18.89
DUSP8	4.45e-06	5.23e-05	18.64
TEAD3	4.43e-08	8.42e-07	18.33
SOCS3	4.53e-162	3.87e-158	18.3
PLEKHG5	0.00197	0.00929	18.21
AC138150.2	4.65e-13	2.08e-11	18.01
THBS2	2.72e-07	4.32e-06	18
TACSTD2	3.02e-15	1.87e-13	17.73
AC243962.1	5.29e-12	2.07e-10	17.72
KLK10	0.000671	0.00384	17.66
AC120193.1	2.98e-10	8.63e-09	17.62
AC005224.4	2.24e-19	2.37e-17	17.57
AC091808.1	1.12e-10	3.48e-09	17.49
GRPR	4.58e-13	2.06e-11	17.23
SH2D4A	0.000893	0.00489	17.08
COL1A1	1.41e-08	3.03e-07	17.06
AP000904.1	4.74e-09	1.1e-07	17
GLIS2	5.99e-09	1.37e-07	16.58
CCL5	8.07e-45	4.18e-42	16.51
CISH	5.35e-63	7.03e-60	16.5
AL109754.1	0.00175	0.00846	16.33
GUCY1B3	2.19e-19	2.34e-17	16.21
DPYSL3	4.04e-28	8.32e-26	15.8
CLEC6A	1.01e-11	3.76e-10	15.74
AL691442.1	0.000167	0.00119	15.5
SOBP	4.88e-08	9.16e-07	15.48
PTGES	2.47e-07	3.97e-06	15.45
OLR1	5.67e-14	2.93e-12	15.35
AC079781.4	4.76e-05	0.000412	14.66
KREMEN1	1.91e-14	1.05e-12	14.41
FXYD2	2.47e-48	1.56e-45	14.16
CEMIP	0.000555	0.00328	14.09
IL1B	2.24e-26	4.12e-24	13.96
NMNAT2	1.56e-06	2.05e-05	13.9
C1S	6.61e-23	9.26e-21	13.79
HS3ST3B1	8.15e-37	2.68e-34	13.78
SERPINE1	6.3e-24	9.44e-22	13.59
TFAP2A	0.00131	0.00666	13.48
SOCS1	7.55e-09	1.69e-07	13.46
STX1A	5.23e-17	4.12e-15	13.35
CFL1P1	1.14e-07	1.98e-06	13.35
AC098487.1	0.000261	0.00174	13.31
RASD1	0.00191	0.00905	13.27
GATA3	0.000635	0.00367	13.24
ITGB3	2.19e-11	7.54e-10	13.22
BAMBI	1.3e-05	0.000134	13.12
UCKL1-AS1	1.49e-08	3.16e-07	13.04
RASGRP1	6.33e-13	2.78e-11	12.86
HMGA2	0.000195	0.00135	12.79
TEX41	0.00158	0.0078	12.78
KDELR3	2.94e-05	0.000269	12.62
PCGF2	2.1e-09	5.19e-08	12.6
AP001434.1	0.00214	0.00995	12.57
CSF1	4.57e-12	1.81e-10	12.52
KIAA1755	7.13e-05	0.00058	12.52
RAPGEF5	0.000262	0.00175	12.41
ATP2A1	1.12e-12	4.75e-11	12.41
CRIP2	0.000196	0.00136	12.06
LINC01181	0.000934	0.00507	12.03
C1RL-AS1	1.75e-07	2.91e-06	12.03
AFDN	3.39e-22	4.53e-20	12.01
AC104695.3	0.000431	0.00266	11.99
CCR7	1.52e-05	0.000153	11.94
TSKU	8.66e-21	1.06e-18	11.94
KRT7	2.57e-06	3.21e-05	11.88
IL1A	9.98e-13	4.24e-11	11.8
SLC7A11	1.28e-29	3.08e-27	11.77
MRC2	1.88e-16	1.36e-14	11.64
DRD4	3.88e-07	5.91e-06	11.64
AC131009.4	6.32e-05	0.000527	11.38
C1QTNF12	8.13e-06	8.89e-05	11.24
AC015912.3	5.86e-06	6.65e-05	11.23
SLC12A8	0.000132	0.000973	11.22
ORM2	0.000346	0.00222	11.17
IDO1	2.13e-05	0.000205	11.14
C6orf223	8.5e-17	6.4e-15	11.1
WNT11	4.73e-05	0.000409	11.04
AL158151.1	1.46e-05	0.000148	10.93
ARHGEF16	0.000323	0.00209	10.92
BICDL1	0.000115	0.000869	10.87
PRSS23	3.88e-05	0.000344	10.76
OR6N1	0.000661	0.0038	10.75
RRAS2	8.69e-08	1.55e-06	10.71
CLEC1A	2.94e-18	2.73e-16	10.59
KAZALD1	1.16e-12	4.88e-11	10.59
PLIN5	8.17e-06	8.93e-05	10.47
CXCL1	2.23e-07	3.6e-06	10.41
PSD2	0.000516	0.00309	10.35
ENTHD1	6.79e-16	4.64e-14	10.14
GEM	8.33e-10	2.23e-08	10.06
PALLD	9.04e-14	4.53e-12	10.01
UNC13A	0.00159	0.00783	9.96
RNF207	1.29e-09	3.33e-08	9.9
RHBDD2	5.08e-22	6.68e-20	9.85
TNFAIP6	1.37e-14	7.67e-13	9.82
COL11A2	4.08e-08	7.81e-07	9.76
PTPRF	4.05e-06	4.79e-05	9.72
CCL18	4.8e-08	9.03e-07	9.72
MAMLD1	2.5e-11	8.52e-10	9.7
SLC24A3	0.000539	0.0032	9.68
SCG5	1.24e-05	0.000129	9.56
LINC01215	4.18e-05	0.000367	9.41
PRR7	0.00191	0.00908	9.23
AC022509.3	3.49e-14	1.86e-12	9.18
AK8	0.00184	0.00877	9.16
GDF11	6.28e-08	1.15e-06	9.12
BTBD19	9.49e-42	3.95e-39	9.09
GREM1	1.7e-12	7.05e-11	9.05
IL23A	4.59e-06	5.37e-05	9.03
IGFBP6	4.04e-08	7.78e-07	9.02
CFB	1.11e-24	1.76e-22	9.02
SLC1A2	0.000696	0.00396	8.94
CYB5R2	7.3e-05	0.000593	8.83
PLS3	0.00152	0.00754	8.8
AC090181.3	0.000127	0.000944	8.74
MT1X	9.12e-12	3.43e-10	8.74
MLXIPL	1.86e-09	4.6e-08	8.71
MSC	7.34e-24	1.07e-21	8.67
LAMB3	6.54e-15	3.88e-13	8.65
KRT8	9.64e-09	2.11e-07	8.59
S1PR3	2.42e-05	0.000229	8.46
ELOVL6	2.03e-07	3.32e-06	8.39
COL7A1	1.47e-07	2.5e-06	8.37
SHROOM4	3.53e-06	4.25e-05	8.36
ITGA1	0.000325	0.0021	8.28
PTK7	0.000777	0.00435	8.28
MID2	6.07e-05	0.000508	8.25
CXCL8	2.24e-18	2.13e-16	8.23
MDK	1.18e-11	4.29e-10	8.17
AL356215.1	0.000339	0.00218	8.17
NDRG2	1.3e-10	4.02e-09	8.15
SPRED3	4.16e-05	0.000366	8.12
PIM1	1.97e-11	6.82e-10	8.1
STAP2	5.27e-16	3.66e-14	8.05
PLK3	3.52e-20	3.99e-18	8.04
AC134669.1	0.000292	0.00192	8.02
SYNJ2	6.51e-13	2.85e-11	7.94
TINCR	7.72e-05	0.000622	7.68
C10orf105	0.000261	0.00174	7.65
HDGFL3	2.25e-13	1.05e-11	7.63
ACOT7	3e-30	7.43e-28	7.61
MOB3B	5.55e-32	1.61e-29	7.59
BCL6	2.76e-19	2.86e-17	7.58
PIWIL2	0.00108	0.00572	7.54
TMEM236	2.24e-14	1.23e-12	7.54
TSC22D3	6.37e-11	2.04e-09	7.53
STEAP3	2.56e-12	1.04e-10	7.5
KRT18	1.19e-05	0.000124	7.49
C1R	1.82e-15	1.18e-13	7.46
EPOP	1.57e-20	1.89e-18	7.45
IRAK2	2.91e-08	5.79e-07	7.45
IGF2BP3	1.15e-14	6.51e-13	7.44
NAP1L4P1	0.000377	0.00239	7.43
RASL10A	4.48e-08	8.5e-07	7.41
LRG1	9.56e-07	1.33e-05	7.41
RHBDL1	0.00013	0.000967	7.36
AL606834.2	6.43e-07	9.36e-06	7.33
ADORA1	2.68e-05	0.000249	7.24
TMEM158	1.31e-06	1.75e-05	7.16
TBX21	1.13e-05	0.000118	7.1
ADAMTS14	0.000131	0.000972	7.08
ZNF521	0.000491	0.00297	7.06
CDKN2D	1.9e-11	6.61e-10	7.01
UBE2C	3.24e-15	1.99e-13	7.01
NUDT4P2	5.56e-06	6.35e-05	6.96
SPRY1	5.49e-06	6.27e-05	6.95
MSC-AS1	1.85e-24	2.8e-22	6.95
ITGA2	0.000178	0.00125	6.94
HSD17B6	0.000733	0.00414	6.87
CTNNAL1	4.75e-14	2.48e-12	6.84
SSPN	5.27e-09	1.21e-07	6.84
REM2	0.000243	0.00163	6.83
FOSL2	1.07e-21	1.39e-19	6.83
PRR5-ARHGAP8	1.98e-06	2.54e-05	6.77
TLE6	3.06e-05	0.000279	6.75
C15orf48	8.39e-20	9.25e-18	6.75
PANX2	7.28e-07	1.04e-05	6.74
TNIK	5.38e-65	7.67e-62	6.73
CYP19A1	8.44e-05	0.00067	6.72
WNK2	0.000299	0.00196	6.59
RORA	3.17e-09	7.6e-08	6.59
CACNA1G	0.000619	0.0036	6.59
PPA1	5.65e-17	4.43e-15	6.58
AC112496.1	4.21e-10	1.19e-08	6.58
OTUD7B	2.59e-17	2.12e-15	6.55
LAMA5	1.87e-05	0.000182	6.55
SEMA6B	7.44e-20	8.26e-18	6.55
DLEU1	3.65e-05	0.000326	6.52
COL24A1	0.00211	0.00986	6.41
TLE1	8.94e-10	2.38e-08	6.4
AC015813.2	0.000405	0.00254	6.37
CDT1	3.65e-08	7.1e-07	6.35
SYDE2	0.000955	0.00516	6.34
PPIC	2.83e-07	4.47e-06	6.29
ZC3H12A	4.83e-08	9.08e-07	6.27
LINC00622	7.78e-08	1.4e-06	6.26
MSANTD3-TMEFF1	1.89e-11	6.57e-10	6.23
MYO1B	5.98e-05	0.000502	6.2
ADAMTSL4	1.38e-18	1.34e-16	6.16
AKR1C1	8.9e-05	0.000702	6.14
LRRC61	2.75e-08	5.51e-07	6.05
TREML2	3.54e-06	4.26e-05	6.04
TNFRSF10D	2.94e-30	7.39e-28	6.02
LINC01270	2.01e-22	2.73e-20	6.02
PLEKHG3	4.71e-11	1.53e-09	5.96
AL133243.2	0.000644	0.00371	5.9
NSUN7	7.78e-10	2.09e-08	5.89
AP002990.1	1.64e-08	3.44e-07	5.87
DNAJC5B	5.51e-07	8.13e-06	5.83
NEIL3	1.08e-05	0.000114	5.81
BHLHE40	6.38e-11	2.04e-09	5.79
PDLIM1	2.64e-05	0.000247	5.77
VDR	4.1e-37	1.4e-34	5.77
TCF7L2	2.75e-44	1.3e-41	5.76
MAP3K7CL	2.72e-10	7.99e-09	5.75
NUDT8	1.82e-08	3.77e-07	5.7
TGFBR3L	1.36e-05	0.000139	5.69
QPCT	2.66e-17	2.17e-15	5.68
KCNJ14	2.52e-05	0.000236	5.68
AP000695.2	1.2e-06	1.62e-05	5.67
SLC2A14	2.76e-05	0.000255	5.67
AP003071.5	0.00015	0.00109	5.66
AC135048.4	0.00203	0.00956	5.62
IFITM10	0.000139	0.00102	5.61
GK3P	1.31e-05	0.000135	5.6
AOC2	0.00197	0.0093	5.59
AC002996.1	7.16e-08	1.3e-06	5.59
SLC11A1	4.9e-08	9.17e-07	5.56
NEK2	5.62e-11	1.81e-09	5.45
SORBS1	8.7e-07	1.22e-05	5.4
TRABD2A	5.57e-07	8.2e-06	5.38
KIF2C	7.39e-14	3.73e-12	5.35
AC011912.1	0.00126	0.00648	5.32
LINC00189	3.05e-06	3.74e-05	5.31
NPR1	3.41e-07	5.28e-06	5.31
ABCA9	0.000568	0.00334	5.26
CLEC4D	8.26e-11	2.61e-09	5.22
SLC28A3	2.7e-19	2.82e-17	5.21
SNX10	4.76e-15	2.85e-13	5.2
GPR150	9.87e-07	1.37e-05	5.19
AMZ1	0.000113	0.000857	5.18
AL353708.3	0.000514	0.00308	5.16
MAD2L1	3.47e-11	1.16e-09	5.14
ANK1	0.000224	0.00153	5.14
PDP2	1.87e-10	5.7e-09	5.14
DUSP5	9.41e-08	1.67e-06	5.12
SYNC	4.01e-05	0.000354	5.12
PERP	0.000908	0.00496	5.12
SQLE	3.64e-06	4.35e-05	5.12
LSMEM1	0.000437	0.00269	5.11
AC092821.3	9.42e-09	2.07e-07	5.1
AC007318.1	2.86e-11	9.65e-10	5.1
AC009303.4	1.53e-09	3.88e-08	5.07
KLK1	3e-06	3.7e-05	5.06
KSR1	2.75e-20	3.19e-18	5.05
GLIS3	9.33e-14	4.66e-12	5.04
MCTP2	1.46e-06	1.92e-05	5.04
MT2A	1.65e-06	2.15e-05	5.03
IGSF9	0.000148	0.00108	5.02
FAM83D	0.000626	0.00363	5.01
ALOX5	3.14e-19	3.21e-17	4.99
CST6	2.68e-07	4.27e-06	4.98
GFOD1	1.63e-17	1.4e-15	4.98
TJP1	8.98e-09	1.98e-07	4.98
LRP12	1.3e-18	1.26e-16	4.97
MCEMP1	4.66e-06	5.44e-05	4.94
PHLDA2	0.000368	0.00235	4.93
AC006449.5	0.000166	0.00118	4.92
BPI	3.65e-05	0.000326	4.92
IRF6	1.36e-08	2.91e-07	4.92
TUBB4A	0.00139	0.00699	4.91
IL7	0.00179	0.0086	4.91
JAG1	1.71e-38	6.09e-36	4.89
OSM	4.72e-07	7.07e-06	4.89
ALMS1-IT1	0.00056	0.00331	4.88
MSANTD3	7.45e-10	2.01e-08	4.88
NBL1	0.0012	0.0062	4.82
PER1	4.99e-05	0.00043	4.82
F5	0.00171	0.0083	4.8
DLGAP5	1.62e-06	2.11e-05	4.78
ACO1	5.19e-62	5.91e-59	4.78
SOX4	7.02e-11	2.23e-09	4.75
KIF14	1.74e-07	2.91e-06	4.72
ADTRP	0.00104	0.00554	4.72
GLI3	1.89e-05	0.000184	4.72
CXCL3	1.46e-05	0.000148	4.71
PAPSS2	6.73e-06	7.52e-05	4.71
GRASP	5.18e-08	9.66e-07	4.7
TOP2A	7.29e-14	3.7e-12	4.69
TMEM97	2.21e-06	2.79e-05	4.66
BHLHE41	4.09e-21	5.14e-19	4.66
PMEPA1	6.05e-17	4.68e-15	4.64
TROAP	1.06e-08	2.3e-07	4.63
PSD	0.000132	0.000977	4.62
CDC20	8.5e-11	2.68e-09	4.59
RBFOX2	0.000133	0.000983	4.59
RIPK2	1.61e-08	3.4e-07	4.57
CSNK2A3	2.32e-05	0.00022	4.56
CCNB1IP1	4.2e-08	8.02e-07	4.56
AL158050.1	0.00128	0.00656	4.51
DCST2	0.000862	0.00475	4.49
AC034102.1	2.22e-10	6.65e-09	4.49
ZNF697	9.62e-07	1.34e-05	4.49
HMGCR	5.58e-08	1.03e-06	4.48
TMEM38B	9.96e-11	3.12e-09	4.47
TMCC3	2.31e-22	3.11e-20	4.46
AC079922.2	1.3e-11	4.68e-10	4.45
AURKB	2.46e-09	6.01e-08	4.45
CDK1	6.16e-10	1.69e-08	4.45
JAKMIP3	6.53e-05	0.000541	4.45
KIF18B	3.31e-07	5.17e-06	4.43
CKAP2L	7.52e-08	1.36e-06	4.42
PPARGC1B	6.79e-10	1.84e-08	4.41
PVT1	3.25e-07	5.08e-06	4.38
MMP2	0.000169	0.0012	4.38
ENTPD7	1.09e-13	5.41e-12	4.38
FZD7	9.56e-11	3.01e-09	4.37
CDCA2	1.35e-06	1.8e-05	4.36
AL672207.1	0.000369	0.00235	4.35
ANKRD24	5.96e-06	6.76e-05	4.34
SERPINA1	8.03e-32	2.29e-29	4.33
PDGFRB	2.96e-08	5.88e-07	4.33
CECR2	0.00119	0.00617	4.32
SLC9A5	2.58e-05	0.000241	4.32
A4GALT	2.77e-05	0.000255	4.29
POLR3D	8.97e-10	2.39e-08	4.27
DEPDC1	1.83e-06	2.37e-05	4.27
FBP1	2.6e-15	1.63e-13	4.27
APBB2	2.29e-17	1.91e-15	4.25
MRC1	6.46e-17	4.95e-15	4.25
SLC5A3	1.83e-16	1.33e-14	4.24
KLHL21	1.69e-05	0.000168	4.23
CTH	8.21e-05	0.000655	4.22
NPC1	4.18e-14	2.21e-12	4.21
MSMO1	1.4e-05	0.000143	4.18
ANKRD29	0.00013	0.000966	4.18
VSIG4	1.02e-13	5.06e-12	4.17
SULT1C2	9.57e-05	0.000745	4.16
SH3PXD2B	2.68e-05	0.000249	4.15
TTK	1.07e-07	1.88e-06	4.12
ANLN	3.39e-10	9.76e-09	4.12
PAQR5	9.21e-12	3.45e-10	4.11
KIF23	7.24e-16	4.91e-14	4.1
ALAS1	9.16e-09	2.02e-07	4.09
ZBTB43	8.63e-07	1.22e-05	4.08
NOTCH3	1.71e-08	3.56e-07	4.07
DYRK3	9.05e-05	0.000711	4.06
KCND1	0.00013	0.000967	4.05
KCNQ1OT1	1.9e-06	2.44e-05	4.05
GRHL1	0.00173	0.00834	4.04
MINOS1-NBL1	1.33e-05	0.000136	4.04
SSPO	2.67e-05	0.000249	4.04
AC131212.3	3.7e-08	7.18e-07	4.03
GPCPD1	5.51e-11	1.78e-09	4.03
HMMR	2.14e-12	8.78e-11	4.03
HJURP	4.1e-12	1.63e-10	4.02
EFL1	7.88e-19	7.79e-17	4.01
AC131212.2	8.34e-05	0.000663	4.01
NFE2	3.31e-06	3.99e-05	4
TICRR	8.13e-09	1.81e-07	3.99
WEE1	0.000169	0.0012	3.97
AC007292.1	1.86e-05	0.000181	3.97
KIF4A	8.37e-09	1.86e-07	3.96
MTFR2	1.29e-06	1.72e-05	3.95
BBC3	6.99e-06	7.78e-05	3.94
AC013394.1	7.48e-06	8.26e-05	3.94
FAM83G	6.03e-06	6.82e-05	3.92
RAI14	0.00137	0.00692	3.9
NR4A2	3.66e-06	4.37e-05	3.89
SMAD7	2.35e-17	1.94e-15	3.88
AL133367.1	2.75e-10	8.06e-09	3.88
FDFT1	1.68e-08	3.5e-07	3.87
TMEM8B	0.00033	0.00213	3.87
CDCP1	6.38e-07	9.29e-06	3.85
PLEKHA7	0.000182	0.00127	3.85
CRIM1	2.05e-07	3.35e-06	3.83
PIP5K1B	3.39e-05	0.000306	3.83
SAV1	1.8e-23	2.59e-21	3.82
ACE	1.94e-10	5.88e-09	3.81
LAMC1	0.000383	0.00242	3.8
KIF20A	2.01e-07	3.3e-06	3.79
FAIM2	4.34e-09	1.01e-07	3.79
ARNTL2	4.05e-10	1.15e-08	3.78
STXBP5-AS1	0.00162	0.00793	3.78
SDCBP2	9.3e-06	9.97e-05	3.77
CCDC28B	0.00128	0.00655	3.76
SOD2	9.77e-10	2.58e-08	3.74
VWA8	2.06e-13	9.66e-12	3.74
TTLL4	4.59e-12	1.81e-10	3.74
SPAG5	1.78e-09	4.44e-08	3.74
RBM44	1.39e-05	0.000141	3.74
USP12	4.56e-08	8.63e-07	3.72
IL15RA	9.39e-10	2.49e-08	3.72
SRCIN1	2.1e-05	0.000203	3.7
CEBPB	5.32e-14	2.76e-12	3.69
AL627309.7	6.06e-20	6.81e-18	3.67
ARL4D	7.54e-06	8.31e-05	3.66
SMOX	4.77e-09	1.11e-07	3.65
FBXO24	0.000144	0.00105	3.64
ENPP4	8.28e-12	3.14e-10	3.64
MTF1	7.83e-09	1.75e-07	3.64
NLGN2	0.00168	0.00818	3.63
DENND6B	2.76e-09	6.67e-08	3.63
RAB37	8.3e-05	0.000661	3.63
RTN4RL2	2.3e-06	2.9e-05	3.62
TP53INP2	2.32e-10	6.93e-09	3.62
CYCS	6.52e-16	4.48e-14	3.61
DHCR7	0.000618	0.00359	3.61
C12orf57	4.37e-06	5.15e-05	3.61
GPR157	7.12e-13	3.1e-11	3.6
EEF1B2P3	9.67e-05	0.000751	3.6
NT5M	1.15e-05	0.00012	3.59
OSGIN2	1.42e-09	3.64e-08	3.59
TPX2	4.08e-12	1.63e-10	3.58
AL442125.1	0.000213	0.00146	3.58
S100A8	2.93e-06	3.62e-05	3.56
EEF1A1P6	3.28e-06	3.99e-05	3.56
BTBD11	0.00123	0.00633	3.55
FAM129A	1.26e-09	3.27e-08	3.55
CLK1	7.97e-06	8.74e-05	3.54
FCRLB	0.000542	0.00321	3.53
GK	1.44e-12	6.01e-11	3.53
NCS1	3.52e-07	5.44e-06	3.52
LYSMD1	0.000603	0.00352	3.52
SLC2A6	1.39e-06	1.84e-05	3.5
TJP2	4.79e-17	3.79e-15	3.49
MMP14	4.65e-26	8.36e-24	3.49
SLC35F2	0.000136	0.000999	3.49
HSPA2	0.00116	0.00604	3.47
FAM157A	0.000834	0.00462	3.46
CKS2	0.000613	0.00357	3.45
NUF2	9.66e-06	0.000103	3.44
NLRP2	2.08e-08	4.26e-07	3.43
SGO1	0.000548	0.00325	3.43
CCNA2	3.71e-13	1.68e-11	3.43
ITPR1	2.04e-19	2.21e-17	3.43
TNFSF9	0.000123	0.000919	3.41
UNC5B	0.00126	0.00648	3.4
SLC31A1	6.15e-16	4.24e-14	3.4
C10orf10	0.000184	0.00128	3.39
CDKN3	4.77e-07	7.15e-06	3.39
PDZD7	1.27e-05	0.000131	3.39
SLC2A3	1.09e-10	3.42e-09	3.38
CEP55	1.64e-08	3.45e-07	3.38
HIP1	1.28e-13	6.22e-12	3.38
TNNT1	4.78e-06	5.55e-05	3.37
KLF4	3.67e-16	2.56e-14	3.36
DNAJC3	7.47e-11	2.37e-09	3.36
EAF1	6.4e-08	1.17e-06	3.36
AC117395.2	9.49e-05	0.00074	3.35
NFKBIZ	2.65e-08	5.32e-07	3.35
MICA	0.00111	0.00583	3.35
TMEM81	0.00159	0.00784	3.33
RPS3AP26	1.64e-07	2.74e-06	3.33
SLCO4A1	1.83e-05	0.000179	3.33
TRIM16L	4.93e-05	0.000426	3.33
TGM2	6.91e-09	1.57e-07	3.31
ALS2CL	0.000236	0.00159	3.3
WDR62	2.42e-07	3.89e-06	3.3
EML2-AS1	3.53e-08	6.86e-07	3.3
ACSL1	1.54e-11	5.45e-10	3.29
KBTBD8	0.000128	0.00095	3.28
ALDH2	8.99e-15	5.23e-13	3.27
CHPF	0.0014	0.00703	3.26
ANKRD13B	0.00103	0.00548	3.26
PAQR6	3.6e-06	4.32e-05	3.26
EGR2	4.64e-18	4.24e-16	3.26
CCNB1	2.73e-08	5.47e-07	3.25
BCAT1	1.61e-15	1.05e-13	3.24
EEF1A1P19	1.99e-05	0.000193	3.24
AC132938.6	1.25e-05	0.000129	3.23
CARD19	4.87e-07	7.27e-06	3.22
CCNB2	1.33e-08	2.87e-07	3.22
AL031587.5	9.65e-07	1.34e-05	3.2
SNHG8	8.54e-07	1.2e-05	3.2
CKS1B	1.88e-06	2.43e-05	3.19
CD44	4.23e-13	1.91e-11	3.19
BUB1B	1.61e-07	2.7e-06	3.18
AC093525.10	0.00164	0.00802	3.18
CD55	1.09e-06	1.5e-05	3.17
IRF1	1.87e-07	3.08e-06	3.17
KIFC1	5.86e-08	1.08e-06	3.16
MTHFD1L	1.8e-07	2.99e-06	3.16
MPZL3	1.72e-12	7.1e-11	3.16
F3	2.12e-06	2.7e-05	3.16
RRM2	1.74e-09	4.35e-08	3.16
BACH1	2.33e-09	5.69e-08	3.14
SLC9A1	9.89e-08	1.75e-06	3.14
CYP1B1	1.78e-13	8.43e-12	3.13
CENPA	0.000964	0.0052	3.13
TAF1D	1.32e-05	0.000136	3.12
BZW2	1.3e-11	4.69e-10	3.12
KLF9	1.5e-07	2.53e-06	3.12
AK4	7.21e-07	1.04e-05	3.12
RPS7P1	0.000132	0.000977	3.11
EREG	0.000259	0.00173	3.11
HSD17B7	0.000984	0.00528	3.11
ETS2	2.34e-05	0.000222	3.1
MKI67	2.81e-10	8.19e-09	3.09
SNHG15	1.69e-09	4.24e-08	3.09
RFTN1	1.87e-11	6.52e-10	3.09
SNHG5	1.16e-07	2.02e-06	3.08
PDCD1LG2	2.16e-18	2.06e-16	3.08
RBM15	1.54e-05	0.000155	3.07
GAS5	3.17e-06	3.88e-05	3.07
C1RL	3.38e-07	5.24e-06	3.07
ARL4A	7.83e-15	4.62e-13	3.07
RPSAP54	0.000306	0.002	3.07
LSM12P1	3.03e-05	0.000277	3.07
KIF18A	0.000576	0.00337	3.06
AC022431.1	4.46e-06	5.24e-05	3.06
AL450405.1	0.000147	0.00107	3.05
MRPS6	8.29e-12	3.14e-10	3.05
LZTS3	5.2e-05	0.000445	3.04
AC020904.2	9.5e-06	0.000102	3.04
FAM89B	1.43e-11	5.11e-10	3.04
EIF1B	1.87e-07	3.08e-06	3.03
GADD45G	0.000233	0.00158	3.03
PIK3IP1	8.87e-05	0.0007	3.03
BUB1	7.77e-08	1.4e-06	3.03
CDYL2	7.62e-08	1.38e-06	3.03
RILPL1	6.46e-08	1.18e-06	3.02
TIMP1	4.25e-11	1.39e-09	3.01
SLC20A1	0.000254	0.0017	3.01
CLPB	1.39e-16	1.02e-14	3
PSD3	0.00114	0.00596	3
KLHL24	3.39e-07	5.25e-06	3
AL031284.1	1.68e-09	4.22e-08	3
AC113935.1	0.000134	0.000986	3
AC079922.1	0.0012	0.00621	3
NR1H3	0.000287	0.00189	2.99
PTTG1	4.29e-08	8.18e-07	2.99
LILRB4	1.74e-18	1.67e-16	2.99
TSPAN33	3.08e-06	3.77e-05	2.98
BCL11A	0.00115	0.00599	2.98
FOXK1	2.17e-07	3.53e-06	2.97
TUBA4A	3.8e-07	5.81e-06	2.97
HIVEP2	1.58e-08	3.34e-07	2.96
RPLP0P6	5.29e-07	7.81e-06	2.96
CDCA8	4.59e-06	5.37e-05	2.95
PPP3CC	8.28e-06	9.04e-05	2.95
ALDOC	1.03e-05	0.000109	2.95
TMEM189	3.88e-05	0.000344	2.94
PLEKHF1	0.000699	0.00397	2.94
LIMK2	2.11e-17	1.79e-15	2.94
TRAF4	0.000524	0.00313	2.94
SDC4	9.56e-10	2.53e-08	2.93
RPL15P3	0.000702	0.00399	2.92
IGF2BP2	1.31e-14	7.39e-13	2.92
CIT	8.77e-08	1.56e-06	2.92
HABP4	9.28e-06	9.96e-05	2.92
DNAJB5	1.72e-08	3.58e-07	2.91
EEF1A1P5	4e-06	4.74e-05	2.91
THAP9-AS1	1.51e-05	0.000152	2.9
SPECC1L-ADORA2A	2.08e-05	0.000201	2.9
ARIH2OS	0.00108	0.00572	2.9
NME1-NME2	0.000763	0.00429	2.9
RIPOR2	8.81e-05	0.000696	2.9
RELT	9.28e-13	3.97e-11	2.9
RPL4P4	2.14e-06	2.73e-05	2.89
AC093768.1	0.000991	0.00532	2.89
ERRFI1	0.000327	0.00211	2.89
MAPKAPK5-AS1	4.59e-06	5.37e-05	2.89
ZBTB8A	0.000407	0.00254	2.88
RSC1A1	6.81e-05	0.000559	2.88
ARHGEF10	0.00158	0.00778	2.88
RPS3AP6	3.3e-06	3.99e-05	2.88
TIFA	3.53e-07	5.45e-06	2.88
AC008038.1	8.91e-07	1.25e-05	2.87
HNRNPCP2	0.000167	0.00118	2.87
BTG3	2.14e-05	0.000206	2.87
KCNH3	0.000674	0.00385	2.87
PLCD1	1.78e-07	2.96e-06	2.87
CDCA5	0.000101	0.000779	2.87
SCML1	6.05e-06	6.82e-05	2.87
AP002761.4	2.4e-05	0.000227	2.87
TSPYL2	1.72e-06	2.24e-05	2.86
PCYOX1L	2.24e-08	4.57e-07	2.86
AC215522.2	9.46e-06	0.000101	2.86
PRELID3A	3.36e-05	0.000303	2.86
LINC-PINT	0.00123	0.00634	2.86
KNL1	2.76e-07	4.36e-06	2.86
ANKLE1	6.59e-05	0.000544	2.86
RPL3P4	5.82e-08	1.07e-06	2.85
MMP17	0.00124	0.0064	2.85
KIAA1147	1.94e-07	3.19e-06	2.85
CLCF1	8.76e-06	9.47e-05	2.85
AC034236.1	0.000221	0.00151	2.84
TRAF3IP2	8.56e-09	1.89e-07	2.83
SAP25	3.23e-05	0.000293	2.83
DTL	0.000374	0.00238	2.83
RALA	1.49e-07	2.52e-06	2.83
NDC80	8.67e-05	0.000687	2.83
TBX6	1.56e-06	2.05e-05	2.83
CEP170B	0.00143	0.00718	2.82
SLC25A37	7.87e-12	2.99e-10	2.82
CCDC102B	0.000103	0.000793	2.82
UBE2T	0.000868	0.00478	2.82
CD300LF	8.18e-11	2.59e-09	2.81
ACVR1B	8.6e-18	7.66e-16	2.8
RAB3A	0.000115	0.00087	2.8
ZDHHC9	3.71e-13	1.68e-11	2.79
VDAC2	3.53e-09	8.43e-08	2.79
MPV17L2	3.33e-15	2.04e-13	2.79
AC026403.1	1.33e-07	2.28e-06	2.79
CD101	0.000107	0.000818	2.78
PHF13	0.000157	0.00113	2.78
ODC1	6.52e-17	4.97e-15	2.78
RPL18AP3	4.13e-05	0.000363	2.78
TNFRSF18	0.00107	0.00567	2.77
CAMSAP1	0.000237	0.0016	2.77
LIN54	1.05e-05	0.000111	2.77
NRSN2	3.28e-06	3.98e-05	2.76
FBXL16	0.000775	0.00435	2.76
DNAJC3-AS1	0.000241	0.00162	2.75
F8	7.23e-13	3.14e-11	2.75
SRC	6.38e-08	1.17e-06	2.75
TBC1D30	9.13e-06	9.81e-05	2.75
TPD52	0.00166	0.0081	2.75
SLC4A11	0.000662	0.0038	2.74
PTPN1	2.73e-15	1.71e-13	2.74
NCAPG	0.000409	0.00255	2.73
BCL9L	1.63e-14	9.04e-13	2.73
AC004448.1	8.42e-05	0.000669	2.73
CDKN2A	0.00174	0.00841	2.73
HELB	2.01e-08	4.13e-07	2.73
FBXO32	4.49e-05	0.000391	2.73
GPX3	0.000217	0.00148	2.72
MROH6	6.67e-06	7.47e-05	2.72
ZSWIM4	2.41e-10	7.16e-09	2.72
NAV2	0.000231	0.00157	2.71
TMEM189-UBE2V1	0.000228	0.00155	2.71
RPL5P34	0.000367	0.00234	2.71
DHCR24	0.00144	0.00722	2.71
SNHG16	1.31e-09	3.37e-08	2.7
TNIP1	2.86e-20	3.28e-18	2.7
NDUFS7	1.77e-11	6.2e-10	2.7
IFRD1	0.000979	0.00526	2.7
PLEKHM3	3.89e-11	1.28e-09	2.7
PIF1	1.8e-05	0.000177	2.7
NMT2	4.63e-10	1.3e-08	2.69
HYPK	2.02e-06	2.59e-05	2.69
RPL23AP42	6.93e-06	7.73e-05	2.69
AC022167.2	0.000691	0.00393	2.69
NOL4L	1.48e-07	2.51e-06	2.69
SLC25A29	7.03e-05	0.000574	2.69
MAFK	0.00015	0.00109	2.69
EEF1A1P13	0.000427	0.00264	2.69
UBE2S	1.92e-08	3.98e-07	2.68
TSPAN3	2.66e-12	1.08e-10	2.68
LRRC75A-AS1	5.01e-07	7.45e-06	2.68
IDI1	0.000352	0.00225	2.68
EBP	0.000137	0.00101	2.67
CSNK2A1	7.54e-06	8.31e-05	2.67
DCUN1D3	5.98e-07	8.76e-06	2.67
AC053481.2	0.000238	0.0016	2.66
EIF4BP6	0.000108	0.000821	2.66
MIR762HG	8.52e-05	0.000676	2.65
MIIP	3.27e-06	3.98e-05	2.64
TMEM110-MUSTN1	3.89e-05	0.000345	2.64
FRMD6	4.46e-05	0.000389	2.64
EIF3FP3	0.000501	0.00302	2.64
PDE4B	6.97e-05	0.000571	2.64
ZNF143	0.000428	0.00264	2.63
NSUN3	1.51e-11	5.34e-10	2.63
ZNF805	0.000147	0.00107	2.63
STK17A	1.18e-07	2.05e-06	2.63
PRDX2	3.32e-07	5.17e-06	2.63
FASN	2.65e-05	0.000247	2.63
C9orf172	3.9e-06	4.64e-05	2.62
LMO4	6.23e-11	2e-09	2.62
ASPM	0.00199	0.00939	2.62
CLMN	1.36e-06	1.81e-05	2.62
CRACR2B	0.00167	0.00814	2.61
KMT5C	0.00108	0.00572	2.61
TBC1D16	2.49e-06	3.13e-05	2.61
KCNN4	3.64e-10	1.04e-08	2.61
TNKS1BP1	1.71e-05	0.00017	2.6
MYC	5.78e-19	5.84e-17	2.6
SBDSP1	0.000209	0.00144	2.6
SLC38A1	5.33e-05	0.000455	2.6
RPS7P11	6.24e-06	7.03e-05	2.6
KIF15	0.000662	0.0038	2.6
C1orf122	9.94e-06	0.000106	2.59
SDC2	0.00147	0.00732	2.59
LINC00937	7.91e-06	8.69e-05	2.59
ADO	2.13e-07	3.48e-06	2.59
AC009404.1	0.00158	0.00778	2.59
CLEC4E	1.54e-10	4.74e-09	2.58
PDSS1	3.51e-05	0.000316	2.57
UPP1	6.87e-09	1.56e-07	2.57
RILPL2	4.98e-07	7.42e-06	2.57
SCARF1	1.42e-09	3.64e-08	2.56
JMJD6	0.00186	0.00884	2.56
SOCS7	1.43e-07	2.43e-06	2.55
FAM117A	8.47e-08	1.51e-06	2.55
TRAP1	3.7e-15	2.24e-13	2.55
VSIG10L	5.57e-08	1.03e-06	2.55
MZT1	7.88e-05	0.000633	2.55
DDX21	3.01e-09	7.22e-08	2.55
CYTIP	9.64e-05	0.000749	2.55
INPP5F	8.37e-07	1.18e-05	2.54
ELL2	2.78e-06	3.46e-05	2.54
NCF1	0.000283	0.00187	2.54
HMGCS1	0.000963	0.0052	2.54
FAM72C	2.18e-05	0.000209	2.53
WDFY1	1.21e-05	0.000126	2.53
SLC41A2	0.00169	0.00822	2.53
LDHB	3.04e-11	1.02e-09	2.53
TNFRSF10A	2.45e-14	1.34e-12	2.52
RAB13	2.85e-08	5.7e-07	2.51
NDRG1	1.54e-05	0.000155	2.51
ZNF316	2.93e-08	5.83e-07	2.51
BX679664.3	0.000187	0.0013	2.51
CAVIN1	1.58e-21	2.02e-19	2.51
RPL13AP5	8.55e-05	0.000679	2.5
ACACA	2.51e-06	3.14e-05	2.5
LIG3	1.16e-08	2.5e-07	2.5
CELSR3	3.19e-05	0.000289	2.5
DNAJB9	0.00153	0.00759	2.49
NUDT4	4.21e-07	6.38e-06	2.49
CD40	1.67e-17	1.43e-15	2.49
NCK2	1.28e-09	3.31e-08	2.49
ING1	0.000149	0.00108	2.49
EIF4BP7	0.000911	0.00497	2.49
MTHFD2	1.68e-08	3.5e-07	2.49
LIN7A	1.41e-05	0.000143	2.48
BCL2L11	0.000111	0.000839	2.48
HOMER1	0.00063	0.00365	2.48
ASAP1	4.72e-14	2.47e-12	2.47
PAXBP1	9.88e-06	0.000105	2.47
KLHL15	0.000548	0.00325	2.47
TKT	2.95e-06	3.64e-05	2.47
CHEK1	3.17e-05	0.000288	2.46
COX7B	5.28e-07	7.8e-06	2.46
CENPH	0.000415	0.00258	2.46
AC074033.1	8.33e-06	9.08e-05	2.46
SLC25A6	5.19e-14	2.69e-12	2.46
KLHL28	6.72e-06	7.52e-05	2.46
MICAL2	4.41e-06	5.19e-05	2.46
C5orf56	0.000468	0.00285	2.45
OTUD1	5.73e-06	6.52e-05	2.44
ANXA1	1.44e-09	3.67e-08	2.44
GADD45A	5.34e-08	9.95e-07	2.43
EEF1B2	9.49e-09	2.08e-07	2.43
ECSIT	9.8e-13	4.18e-11	2.43
UQCRH	5.1e-10	1.42e-08	2.43
MC1R	0.000687	0.00392	2.42
TBC1D10A	0.000702	0.00399	2.42
NFIX	2.54e-08	5.13e-07	2.42
RPL23AP7	0.00026	0.00173	2.42
NPTN-IT1	6.46e-07	9.38e-06	2.42
STX11	2.9e-08	5.77e-07	2.42
ARFGAP3	4.55e-08	8.61e-07	2.42
AGO2	2.59e-05	0.000242	2.42
AL009174.1	0.000253	0.00169	2.42
COQ10B	0.000181	0.00127	2.41
AC116533.1	8.72e-05	0.00069	2.41
RASGRP2	1.31e-05	0.000135	2.41
ABCA6	0.000139	0.00102	2.41
CHP1	3.37e-07	5.23e-06	2.41
KDM5B	2.75e-07	4.36e-06	2.41
IGSF8	1.37e-06	1.82e-05	2.4
UQCRFS1P1	2.04e-06	2.61e-05	2.4
ATAD2	3.02e-07	4.75e-06	2.4
SNHG6	4.65e-05	0.000404	2.4
UQCRHL	1.44e-05	0.000146	2.4
POLR1E	6.36e-05	0.000529	2.39
DONSON	5.52e-05	0.000468	2.39
AHCYL1	3.94e-09	9.31e-08	2.38
PFDN2	1.02e-05	0.000109	2.38
N4BP2L1	1.7e-08	3.54e-07	2.38
C6orf48	6.59e-05	0.000544	2.38
CAMLG	0.00115	0.00599	2.38
TNS3	2.25e-11	7.72e-10	2.38
WDR25	2.23e-05	0.000213	2.37
C11orf1	1.68e-06	2.19e-05	2.37
THBS3	1.52e-08	3.22e-07	2.37
CELF1	2.89e-08	5.76e-07	2.37
ECE1	1.82e-09	4.51e-08	2.37
RPL7P9	0.00044	0.0027	2.35
SLC44A1	1.17e-09	3.05e-08	2.35
AC078814.1	0.000179	0.00126	2.35
UCK2	3.45e-08	6.73e-07	2.35
TRIP10	0.000232	0.00157	2.35
MRPL4	2.17e-20	2.54e-18	2.35
STN1	3.11e-05	0.000283	2.35
EEF1A1	8.59e-06	9.3e-05	2.34
PLK1	4.26e-05	0.000373	2.34
WIPI1	1.52e-07	2.56e-06	2.34
NAF1	3.74e-09	8.89e-08	2.34
BCR	6.57e-10	1.79e-08	2.33
AC006449.6	4.44e-06	5.23e-05	2.33
SBNO2	6.49e-12	2.51e-10	2.33
AL627309.5	1.68e-05	0.000167	2.33
ATP6AP1L	0.00027	0.00179	2.33
ATP1A1	3.28e-06	3.98e-05	2.33
C18orf8	3.13e-05	0.000285	2.33
ASIC3	0.00081	0.0045	2.32
ZBTB11	0.000244	0.00164	2.32
PTPN12	6.69e-23	9.29e-21	2.32
COPS2	0.00018	0.00126	2.32
SMURF1	5.44e-06	6.23e-05	2.31
CENPF	0.000393	0.00247	2.31
DGKH	7.91e-08	1.42e-06	2.31
COX5A	4.83e-09	1.12e-07	2.31
LONRF1	0.00145	0.00724	2.31
DNHD1	2.41e-05	0.000228	2.3
SPHK1	0.000319	0.00207	2.3
HIF1A	3.99e-06	4.73e-05	2.29
NRIP3	0.000267	0.00177	2.29
NINJ1	1.12e-07	1.95e-06	2.29
FDPS	0.000619	0.0036	2.29
HMGA1	5.51e-08	1.02e-06	2.29
AP005202.1	0.000692	0.00394	2.28
ZCCHC7	8.97e-06	9.65e-05	2.28
RARG	0.000776	0.00435	2.28
UFD1	9.24e-05	0.000723	2.28
ATP5B	4.34e-14	2.29e-12	2.28
GTF2A1	7.45e-05	0.000602	2.28
ARID3B	0.000888	0.00487	2.28
NUSAP1	2.34e-08	4.74e-07	2.28
PTPMT1	1.76e-09	4.39e-08	2.28
COX10	5.29e-10	1.47e-08	2.28
TSC22D1	8.11e-05	0.000649	2.28
SMG9	5.08e-08	9.5e-07	2.28
CTTN	0.000817	0.00454	2.27
NDUFB5	1.82e-12	7.48e-11	2.27
C19orf54	8.96e-07	1.26e-05	2.27
SHOX2	7.76e-05	0.000624	2.27
SNHG17	1.34e-05	0.000137	2.27
IQGAP3	3.47e-09	8.31e-08	2.26
TRAF2	8.1e-06	8.87e-05	2.26
LYRM4	3.88e-05	0.000344	2.26
CLK4	0.000297	0.00195	2.26
AL022311.1	0.00139	0.00699	2.26
YOD1	0.000183	0.00128	2.25
SPR	1.28e-11	4.63e-10	2.25
RASGEF1A	0.00112	0.00588	2.25
CCDC93	1.06e-06	1.46e-05	2.25
LIAS	3.34e-05	0.000301	2.25
MPP7	1.37e-05	0.00014	2.25
RPL9P9	1.57e-07	2.65e-06	2.25
STRN3	6.99e-06	7.78e-05	2.24
MYOF	7.25e-12	2.79e-10	2.24
RGCC	3.21e-06	3.91e-05	2.23
MELK	0.00037	0.00236	2.23
SUSD6	0.000105	0.000804	2.23
UAP1	6.8e-05	0.000559	2.23
KPNA2	1.18e-05	0.000123	2.23
FAM72D	0.00146	0.0073	2.23
PARP6	1.18e-05	0.000123	2.23
PAM16	7.17e-06	7.96e-05	2.22
NFIL3	7.35e-05	0.000595	2.22
FH	4.21e-07	6.38e-06	2.22
MCL1	8.29e-18	7.46e-16	2.22
CD58	4.68e-09	1.09e-07	2.22
NBN	2.19e-05	0.00021	2.22
UIMC1	0.00137	0.00692	2.22
AC015813.1	5.97e-05	0.000501	2.22
CMC2	2.98e-06	3.68e-05	2.22
BCL3	3.22e-07	5.04e-06	2.21
DTX2	5.63e-08	1.04e-06	2.21
MADD	0.0001	0.000774	2.21
ST3GAL4	1.12e-07	1.95e-06	2.21
MXD3	7.12e-05	0.000579	2.21
ATP6V1H	2.66e-06	3.32e-05	2.21
DNAJB2	0.000457	0.00279	2.2
UBE2J1	1.87e-07	3.08e-06	2.2
EYA3	1.26e-09	3.27e-08	2.2
DNAJC25	7.26e-05	0.00059	2.2
ZNF341	4.73e-06	5.51e-05	2.2
SLC25A5	7.01e-12	2.7e-10	2.2
SC5D	0.000978	0.00526	2.2
LTBP3	6.67e-05	0.00055	2.2
TBX19	0.00017	0.0012	2.2
TRIM25	0.000144	0.00105	2.19
C6orf136	9.57e-09	2.1e-07	2.19
CNBP	6.49e-05	0.000538	2.19
AKR1B1	1.77e-16	1.29e-14	2.18
SEMA3C	2.14e-07	3.49e-06	2.18
CHRNE	0.00206	0.00967	2.18
BMP1	0.000609	0.00354	2.18
AC004980.1	0.000157	0.00113	2.18
RDX	1.03e-05	0.000109	2.18
STARD8	6.35e-07	9.27e-06	2.18
MRPL2	5.16e-07	7.64e-06	2.18
ITGA5	2.78e-06	3.45e-05	2.18
IMPDH2	1.83e-05	0.000179	2.17
AC069281.2	1.13e-06	1.54e-05	2.17
TMEM183A	0.000179	0.00125	2.17
SDHD	2.28e-09	5.58e-08	2.17
PANK4	8.84e-08	1.57e-06	2.17
USP38	7.33e-05	0.000594	2.16
RPS6	1.67e-05	0.000166	2.16
NCOA4	2e-10	6.05e-09	2.16
MDH2	3.46e-14	1.85e-12	2.16
AC026366.1	0.000283	0.00187	2.16
SUCLG1	3.56e-09	8.49e-08	2.16
ATP13A3	2.89e-05	0.000265	2.16
DBF4	0.00181	0.00865	2.16
CENPN	0.00116	0.00603	2.16
POLQ	0.000819	0.00454	2.16
RPL7AP6	0.000101	0.000779	2.16
GRAMD1A	2.15e-13	1.01e-11	2.16
NOB1	0.00072	0.00407	2.16
LRRFIP2	1.49e-06	1.96e-05	2.16
PABPC3	0.0014	0.00703	2.16
ZFAS1	0.00203	0.00953	2.15
CMAS	8.49e-06	9.21e-05	2.15
KLC4	2.33e-10	6.94e-09	2.15
ICAM1	2.13e-15	1.36e-13	2.15
PCNX2	0.000533	0.00317	2.15
GNE	1.19e-11	4.33e-10	2.15
FBL	2.69e-07	4.28e-06	2.15
VPS37C	0.000149	0.00108	2.15
APP	2.81e-10	8.19e-09	2.15
ADPRM	0.00142	0.00714	2.15
LINC01137	0.000219	0.0015	2.15
SFXN4	2.71e-07	4.31e-06	2.14
FGFRL1	0.000551	0.00326	2.14
FOXK2	2.46e-05	0.000232	2.14
HAUS2	0.000666	0.00382	2.14
IRAK3	2.62e-07	4.18e-06	2.13
RAB3IP	0.000357	0.00228	2.13
RNF19B	0.00121	0.00622	2.13
LPCAT4	4.82e-07	7.21e-06	2.13
CLUH	3.18e-12	1.27e-10	2.12
ABHD5	0.000467	0.00284	2.12
CCL3	6.39e-05	0.000531	2.12
SNRPA1	0.0007	0.00398	2.12
PPP1R15B	0.000273	0.00181	2.12
TTC39C	7.9e-08	1.42e-06	2.11
FAM72B	0.0015	0.00745	2.11
MRPS30	2.77e-06	3.45e-05	2.11
BAG3	7.23e-05	0.000588	2.11
MICALCL	0.000236	0.0016	2.11
GOT1	2.22e-06	2.81e-05	2.11
NDUFAF5	0.000186	0.0013	2.11
EIF3L	9.41e-06	0.000101	2.11
STOM	1.68e-08	3.51e-07	2.1
STX1B	1.39e-06	1.84e-05	2.1
EIF3K	2.21e-10	6.64e-09	2.1
ARF4	0.000179	0.00125	2.1
DPH5	1.04e-05	0.00011	2.1
PTAFR	1.56e-15	1.02e-13	2.1
SDHA	5.99e-12	2.34e-10	2.1
KLHL6	1.87e-06	2.42e-05	2.09
RPL9	0.000226	0.00154	2.09
MICALL2	6.99e-05	0.000572	2.09
CRY1	0.0018	0.00863	2.09
EIF2A	7e-05	0.000572	2.09
CREB5	0.000177	0.00125	2.09
AKT3	0.00103	0.00547	2.09
LMTK2	1.02e-08	2.22e-07	2.09
ALDH1A2	0.000442	0.00271	2.09
FAM49A	0.000343	0.0022	2.09
AL031587.6	0.000846	0.00467	2.09
KARS	2.66e-05	0.000248	2.09
SLC17A7	0.000256	0.00171	2.09
SLC25A3	3.08e-06	3.77e-05	2.09
PRELID3B	5.3e-06	6.09e-05	2.09
RPSAP12	0.0015	0.00747	2.09
ZFAND3	5.42e-05	0.000461	2.08
BIRC5	8.32e-05	0.000662	2.08
RPSAP58	3.15e-05	0.000287	2.08
AURKA	1.29e-05	0.000133	2.08
ETHE1	1.34e-06	1.79e-05	2.08
DNAJC18	0.000461	0.00281	2.08
FTH1P7	0.00204	0.00958	2.08
TMEM110	8.06e-08	1.44e-06	2.08
SYT11	1.26e-05	0.00013	2.08
PFKM	2.26e-06	2.85e-05	2.08
CLIP2	3.47e-05	0.000312	2.08
DESI1	6.56e-08	1.19e-06	2.07
HAGHL	0.000836	0.00462	2.07
RAB21	1.81e-05	0.000177	2.07
CS	9.78e-16	6.56e-14	2.07
MAP3K21	0.000194	0.00135	2.07
LINC01001	0.000416	0.00259	2.07
PHF3	0.000887	0.00487	2.07
SMC4	1.72e-06	2.24e-05	2.07
NUP98	4.07e-08	7.81e-07	2.07
ACSS2	0.00213	0.00991	2.07
PTGR1	1.25e-07	2.16e-06	2.07
WARS	1.78e-07	2.96e-06	2.06
NDUFS8	6.58e-08	1.2e-06	2.06
EIF3M	1.2e-05	0.000125	2.06
NDUFAF4	0.00014	0.00103	2.06
GAN	0.000535	0.00318	2.06
INTS10	7.23e-06	8.01e-05	2.05
CCDC117	0.0008	0.00446	2.05
MRPS36	5.54e-06	6.33e-05	2.05
CLDN12	0.00111	0.00581	2.05
RPL21P75	0.00114	0.00595	2.05
AL732372.2	0.000153	0.00111	2.05
GOLGA2	2.81e-05	0.00026	2.04
RPL18A	4.97e-05	0.000428	2.04
DENND5A	6.14e-13	2.71e-11	2.04
RPS18	2.05e-05	0.000198	2.04
TNFAIP3	0.000271	0.0018	2.04
TOMM20	3.81e-05	0.000338	2.04
PSMA2	0.00143	0.00717	2.04
BAZ2A	0.000177	0.00125	2.04
ELOVL5	3.8e-05	0.000338	2.04
RIOK3	0.00116	0.00603	2.03
GFPT1	5.8e-06	6.6e-05	2.03
ZNF692	3.27e-07	5.11e-06	2.03
LTBP4	3.19e-05	0.000289	2.03
ZNF277	0.00171	0.00828	2.03
AP000547.3	2.86e-06	3.54e-05	2.02
CCDC17	0.00141	0.00707	2.02
CCT8	5.57e-07	8.2e-06	2.02
ZNF684	0.000434	0.00268	2.02
C12orf45	0.000369	0.00235	2.02
LINC00265	0.000686	0.00391	2.02
SRPRA	0.000251	0.00168	2.02
PPTC7	0.00034	0.00219	2.01
RPL3	4.98e-06	5.76e-05	2.01
ZNF267	9.19e-05	0.00072	2.01
TRPT1	7.03e-05	0.000574	2.01
MIGA2	4.67e-07	7.03e-06	2.01
RRAS	3.59e-06	4.3e-05	2.01
KCMF1	0.000297	0.00195	2.01
LTA4H	0.000298	0.00195	2.01
NCOR2	2.6e-08	5.24e-07	2.01
AC073111.5	0.00143	0.00719	2.01
RPS16	9.78e-07	1.36e-05	2.01
EEF2	1.59e-05	0.000159	2.01
AZIN1	0.000413	0.00257	2.01
UBTD2	0.000735	0.00415	2.01
ACVR1	3.31e-06	3.99e-05	2.01
SNRNP48	2.45e-07	3.94e-06	2
NDUFS3	6.45e-05	0.000536	2
DHPS	0.000165	0.00118	2
NARFL	3.25e-08	6.38e-07	2
MT-RNR2	3.75e-05	0.000334	2
LINC00957	3.16e-07	4.96e-06	2
NAGLU	2.09e-05	0.000202	-2
FMN1	1.11e-06	1.52e-05	-2
ITPA	0.000231	0.00157	-2
FAM102B	1.21e-06	1.64e-05	-2
SERF1B	0.000125	0.000933	-2
MAGED2	9.68e-12	3.61e-10	-2.01
GCLC	7.04e-05	0.000575	-2.01
PEX11B	0.00168	0.00818	-2.01
FAM13B	6e-05	0.000503	-2.01
SAMHD1	2.28e-08	4.64e-07	-2.01
NISCH	1.77e-09	4.4e-08	-2.01
IQCE	0.0018	0.00862	-2.02
ADAP1	3.63e-05	0.000325	-2.02
DDX60L	1.27e-05	0.000131	-2.02
SAMD4A	9.31e-05	0.000727	-2.02
AP002807.1	6.86e-05	0.000562	-2.03
SLC38A10	0.00151	0.00752	-2.03
ALAD	1.91e-06	2.46e-05	-2.03
ENTPD1	0.0017	0.00824	-2.03
TRIM21	2.81e-09	6.78e-08	-2.03
HS6ST1	0.000441	0.00271	-2.04
PTPN18	0.00192	0.00908	-2.04
LRRK1	1.26e-06	1.69e-05	-2.04
RNF187	1.12e-11	4.09e-10	-2.04
TNFSF10	0.000537	0.00319	-2.04
MIOS	1.4e-07	2.39e-06	-2.04
ZNF91	0.000192	0.00134	-2.04
HHEX	4.83e-07	7.22e-06	-2.04
C22orf46	0.000534	0.00318	-2.04
ZMYM4	4.44e-05	0.000387	-2.05
PLXNA2	0.00073	0.00413	-2.05
JRK	0.000348	0.00223	-2.05
ZFP14	1.15e-05	0.00012	-2.05
EFNA4	0.00161	0.0079	-2.05
RFX3	1.64e-05	0.000164	-2.05
YWHAB	1.25e-06	1.68e-05	-2.06
CYP20A1	0.000201	0.00139	-2.06
C3orf62	1.62e-06	2.11e-05	-2.06
ANXA6	2.62e-07	4.18e-06	-2.06
GLMP	2.5e-06	3.13e-05	-2.06
SDSL	0.00159	0.00782	-2.06
C11orf49	0.00201	0.00948	-2.07
AC005332.7	1.12e-06	1.53e-05	-2.07
DNASE2	6.21e-10	1.7e-08	-2.07
WWP1	3.49e-10	1e-08	-2.07
PRKCA	3.37e-08	6.6e-07	-2.07
ZNF829	0.00199	0.0094	-2.08
PDCL3	0.000175	0.00124	-2.08
CD4	5.74e-07	8.43e-06	-2.08
ZNF577	2.12e-05	0.000204	-2.08
RTL5	0.000259	0.00173	-2.08
TAF6L	8.22e-05	0.000656	-2.08
RBM4B	0.000324	0.0021	-2.09
DPEP2	8.1e-15	4.75e-13	-2.09
SAE1	1.35e-08	2.89e-07	-2.09
AP1B1	1.85e-06	2.39e-05	-2.09
LIMD2	0.00016	0.00114	-2.09
CEP131	3.34e-06	4.03e-05	-2.1
GOLM1	0.000726	0.00411	-2.1
TRIOBP	2.85e-07	4.5e-06	-2.1
ARHGAP15	1.45e-05	0.000146	-2.1
PLEKHM1P1	2.19e-06	2.77e-05	-2.1
TNFSF13B	0.000174	0.00123	-2.1
ENTPD6	8.12e-06	8.89e-05	-2.11
SPATA7	7.59e-06	8.36e-05	-2.11
MAP3K12	6.07e-10	1.67e-08	-2.11
CD52	0.00118	0.00611	-2.12
FAM105A	3.06e-06	3.76e-05	-2.12
TNFSF12	0.000308	0.00201	-2.12
PC	0.00131	0.00666	-2.12
UNC93B1	4.23e-15	2.54e-13	-2.12
KCNQ1	5.33e-15	3.18e-13	-2.12
H6PD	0.000123	0.000921	-2.12
DDX58	9.34e-07	1.31e-05	-2.13
ADORA2B	0.000201	0.00139	-2.13
CFL2	0.000915	0.00499	-2.13
NUDT17	0.000508	0.00305	-2.13
REC8	0.000775	0.00435	-2.13
ARHGAP9	2.2e-07	3.56e-06	-2.13
CNTLN	1.54e-05	0.000155	-2.13
GALNT6	1.09e-07	1.91e-06	-2.13
FGGY	2.67e-05	0.000249	-2.13
CELF2	1.45e-06	1.91e-05	-2.14
TBXAS1	0.000177	0.00124	-2.14
CYB5RL	0.000104	0.000797	-2.14
RASGRP3	4.05e-07	6.15e-06	-2.14
STX2	6.19e-07	9.05e-06	-2.14
CD72	8.26e-06	9.02e-05	-2.15
ZNF518B	7.64e-05	0.000616	-2.15
GRB10	0.000166	0.00118	-2.15
ZNF22	0.000564	0.00332	-2.15
ZNF449	0.000233	0.00158	-2.15
ZNF552	0.000525	0.00313	-2.15
NRGN	8.21e-05	0.000655	-2.15
CHMP6	0.000893	0.00489	-2.15
GALNT1	0.00022	0.0015	-2.16
SERPING1	6.86e-05	0.000562	-2.16
RAD51B	0.00139	0.00699	-2.16
TMEM170B	8.68e-10	2.33e-08	-2.16
RRN3P3	0.000163	0.00116	-2.16
LILRA2	0.00155	0.00766	-2.16
TMEM150A	2.01e-06	2.58e-05	-2.16
DNASE1	0.00015	0.00109	-2.17
JPT1	2.54e-08	5.13e-07	-2.17
NID1	0.000393	0.00247	-2.17
GIMAP4	0.00144	0.00722	-2.18
C16orf62	0.000268	0.00178	-2.18
SLC19A1	0.00174	0.00839	-2.18
CLSTN1	8.54e-09	1.89e-07	-2.18
CSF3R	1.42e-06	1.89e-05	-2.18
CHPF2	5.95e-05	0.000501	-2.18
ZNF600	0.000218	0.00149	-2.18
C5AR2	0.00176	0.00848	-2.18
ABRACL	7.52e-09	1.69e-07	-2.18
SGPL1	5.59e-06	6.38e-05	-2.18
PHYKPL	0.000332	0.00215	-2.18
C17orf80	0.00126	0.00648	-2.19
LIMD1	2.08e-19	2.23e-17	-2.19
EXTL2	6e-06	6.79e-05	-2.19
SLC2A5	2.23e-05	0.000213	-2.19
FAM228B	0.000786	0.00439	-2.19
ZFP36L2	2.07e-10	6.25e-09	-2.19
PLOD1	1.45e-11	5.15e-10	-2.2
OGG1	6.02e-06	6.81e-05	-2.2
MYO5A	1.74e-07	2.91e-06	-2.2
ANPEP	2.63e-06	3.29e-05	-2.2
CREM	1.77e-05	0.000175	-2.2
SLC37A2	1.2e-05	0.000125	-2.21
TOR1B	6.49e-11	2.07e-09	-2.21
NMRK1	8.96e-05	0.000706	-2.21
MKL2	3.71e-05	0.000331	-2.21
SLC38A7	7.34e-06	8.13e-05	-2.21
TPM3P9	1.03e-05	0.000109	-2.21
MALT1	5.86e-08	1.08e-06	-2.21
METTL7A	0.00164	0.00804	-2.21
KIF1BP	0.00035	0.00224	-2.21
SPIDR	1.27e-05	0.000131	-2.22
DOLK	0.00189	0.009	-2.22
ZNF606	0.0014	0.00704	-2.22
TM2D2	5.08e-10	1.41e-08	-2.22
IL12RB1	0.0015	0.00745	-2.22
RPS6KA4	1.37e-11	4.91e-10	-2.22
LRP3	3.33e-06	4.02e-05	-2.22
ELMO1	9.03e-07	1.26e-05	-2.22
LRCH3	6.64e-07	9.64e-06	-2.22
UCP2	1.82e-10	5.56e-09	-2.22
INPP5D	6.6e-05	0.000545	-2.22
VPS54	0.000112	0.000852	-2.22
OSBPL3	0.00168	0.00818	-2.23
ZNF70	0.00102	0.00546	-2.23
SMARCAD1	0.000512	0.00307	-2.23
DHRS1	4.93e-06	5.7e-05	-2.23
GUSBP11	7.85e-05	0.000631	-2.24
CROCC	2.69e-05	0.00025	-2.24
SATB1	1.68e-05	0.000168	-2.24
CD302	3.22e-07	5.04e-06	-2.24
USP54	0.000745	0.0042	-2.24
MDM4	2.78e-08	5.55e-07	-2.24
OSGIN1	4.47e-06	5.24e-05	-2.24
PHTF2	1.67e-08	3.49e-07	-2.25
PLAU	0.000781	0.00437	-2.25
MBNL3	9.18e-05	0.00072	-2.25
TBL1X	2.31e-06	2.91e-05	-2.25
ZFHX3	5.42e-08	1.01e-06	-2.25
CCDC71	0.00186	0.00886	-2.25
TNFSF13	1.16e-06	1.57e-05	-2.25
HIST1H3E	0.000929	0.00504	-2.25
GMDS-AS1	0.00186	0.00887	-2.25
SYNE3	8.78e-10	2.35e-08	-2.25
LYL1	4.32e-06	5.1e-05	-2.26
SCAMP4	2.43e-12	9.92e-11	-2.27
PCCA	0.00173	0.00835	-2.27
BPHL	0.000952	0.00515	-2.27
ADCK5	7.43e-05	0.000601	-2.27
TLR6	1.79e-05	0.000176	-2.27
SGSM2	1.14e-06	1.55e-05	-2.27
TXNDC16	3.18e-06	3.88e-05	-2.27
CTSD	3.66e-07	5.64e-06	-2.27
C4orf36	2.37e-05	0.000225	-2.27
SULT1A1	0.000153	0.00111	-2.28
GAS7	1.59e-12	6.6e-11	-2.28
ALKBH8	0.000506	0.00304	-2.28
SH3KBP1	1.42e-07	2.42e-06	-2.28
PPFIA4	0.000141	0.00103	-2.28
CALM2	6.31e-19	6.34e-17	-2.28
PRAG1	8.8e-05	0.000695	-2.28
FCGRT	1.03e-09	2.71e-08	-2.28
CD300C	0.00016	0.00115	-2.29
BCL2	1.29e-07	2.21e-06	-2.29
CCDC191	0.000115	0.000865	-2.29
ROBO3	0.000258	0.00172	-2.29
MCUB	7.87e-10	2.11e-08	-2.29
EVI5L	4.83e-08	9.08e-07	-2.29
DTX3L	3.84e-07	5.86e-06	-2.29
HEXA	2.86e-19	2.94e-17	-2.29
MOB3A	6.32e-12	2.45e-10	-2.29
ZDHHC2	2.92e-09	7.03e-08	-2.3
CCNYL1	1.03e-10	3.23e-09	-2.3
PPIP5K1	0.000127	0.000948	-2.31
PRDM1	1.15e-06	1.56e-05	-2.31
MAP3K13	0.000126	0.000942	-2.31
DET1	0.000571	0.00335	-2.31
ARHGAP26	3.78e-06	4.51e-05	-2.32
ULK3	2.14e-09	5.26e-08	-2.32
RPS6KA2	1.48e-08	3.15e-07	-2.32
STAT1	2.16e-11	7.47e-10	-2.32
ZBTB42	0.000313	0.00203	-2.32
PSD4	7.03e-06	7.82e-05	-2.33
METTL18	0.00134	0.00679	-2.33
EPHA1-AS1	0.00202	0.00952	-2.33
WLS	0.00045	0.00276	-2.33
PPFIBP2	1.15e-05	0.00012	-2.33
TOR2A	3.76e-11	1.24e-09	-2.33
FN3KRP	6.94e-06	7.74e-05	-2.34
ZNF613	0.00134	0.00678	-2.34
LRRC45	0.0014	0.00706	-2.34
BCLAF3	0.000751	0.00423	-2.34
AC004687.1	0.00169	0.00821	-2.34
FBXO10	3.55e-07	5.48e-06	-2.34
PMVK	1.27e-07	2.18e-06	-2.34
AC004812.2	0.00113	0.0059	-2.34
RBBP9	0.000947	0.00512	-2.35
SLC8A1	0.000407	0.00254	-2.35
PMF1	9.19e-08	1.63e-06	-2.35
ZNF542P	3.44e-05	0.000309	-2.35
MAN1A2	0.000649	0.00374	-2.35
RGS19	2.38e-17	1.95e-15	-2.36
PUS7	0.0021	0.00979	-2.36
CD3EAP	0.000835	0.00462	-2.36
CLSTN3	4.66e-06	5.44e-05	-2.36
FKBP9	5.31e-05	0.000453	-2.37
PPM1L	1.08e-05	0.000114	-2.37
NSMF	4.77e-07	7.15e-06	-2.37
CHST7	0.0011	0.0058	-2.37
ZNF512	1.79e-05	0.000176	-2.37
CIITA	0.00198	0.00934	-2.37
ZBED1	2.58e-09	6.27e-08	-2.38
ZNF33A	1.8e-06	2.33e-05	-2.38
CEP78	4.28e-05	0.000375	-2.38
ZNF611	0.00033	0.00213	-2.39
SLC26A2	3.74e-05	0.000334	-2.39
TBCK	0.0013	0.00661	-2.39
C11orf63	0.0011	0.00579	-2.39
NRBP2	4.67e-07	7.03e-06	-2.4
TMEM131L	0.000545	0.00323	-2.4
ABHD6	1.36e-10	4.21e-09	-2.4
ODF3B	3.58e-06	4.3e-05	-2.4
IKBIP	3.49e-05	0.000314	-2.4
WAC-AS1	0.00167	0.00813	-2.4
NOP14-AS1	7.71e-07	1.1e-05	-2.4
AP5S1	0.00108	0.00569	-2.41
PPP1R3G	0.0002	0.00138	-2.41
CNPY4	7.93e-05	0.000637	-2.42
ZNF763	0.00205	0.00962	-2.42
ARSA	0.000809	0.0045	-2.42
AGA	1.16e-11	4.23e-10	-2.42
PARP8	2.78e-10	8.15e-09	-2.42
PUDP	0.0009	0.00492	-2.43
TFDP1	1.73e-05	0.000171	-2.43
FNTB	5.52e-07	8.13e-06	-2.44
GXYLT1	2.09e-05	0.000202	-2.44
HELZ2	7.18e-09	1.62e-07	-2.45
MFSD1	2.01e-10	6.07e-09	-2.45
FBXL17	3.93e-05	0.000348	-2.45
CUEDC1	9.02e-10	2.4e-08	-2.46
PLA2G15	2.13e-05	0.000205	-2.46
RNF141	9e-15	5.23e-13	-2.46
NUP35	0.00131	0.00665	-2.46
CENPBD1	0.00162	0.00793	-2.46
GALNT10	2.78e-06	3.46e-05	-2.47
TBC1D8	3.17e-14	1.71e-12	-2.47
AC012651.1	2.92e-05	0.000267	-2.47
ANO5	0.0008	0.00446	-2.47
MYL9	0.00075	0.00422	-2.47
RAP2B	1.1e-13	5.41e-12	-2.47
AC005154.3	0.000206	0.00141	-2.47
LLGL2	9.89e-05	0.000767	-2.47
ZNF252P	0.000639	0.00368	-2.47
MED22	2.05e-05	0.000199	-2.48
ARHGAP25	3.58e-17	2.87e-15	-2.48
AL109811.3	0.000975	0.00525	-2.49
OXER1	1.05e-06	1.44e-05	-2.49
TRPS1	2.19e-07	3.55e-06	-2.49
MGAT4A	6.21e-15	3.7e-13	-2.49
CPAMD8	7.52e-06	8.3e-05	-2.49
CCDC88B	3.69e-09	8.79e-08	-2.49
ID2	4.63e-07	6.98e-06	-2.49
GPNMB	6.65e-14	3.4e-12	-2.49
SH3RF3	2.74e-07	4.34e-06	-2.5
SLC38A6	2.71e-07	4.31e-06	-2.5
CASP1	6.23e-12	2.42e-10	-2.51
ZC2HC1A	1.33e-07	2.28e-06	-2.51
ZNF362	0.00116	0.00603	-2.51
ZSCAN26	0.00102	0.00543	-2.51
PINK1-AS	0.000345	0.00222	-2.51
LINC00467	5.51e-05	0.000468	-2.52
PSMD6-AS2	0.000917	0.005	-2.52
SLC46A3	0.000909	0.00496	-2.52
GGTA1P	3.33e-10	9.6e-09	-2.53
PDK2	3.81e-05	0.000338	-2.53
AIF1	3.15e-08	6.21e-07	-2.53
JDP2	7.45e-09	1.67e-07	-2.53
RASGRP4	1.21e-06	1.64e-05	-2.54
TGFBR1	2.51e-12	1.02e-10	-2.54
AL118506.1	0.000146	0.00106	-2.55
PEX11A	0.000138	0.00101	-2.55
CMKLR1	5.24e-05	0.000448	-2.55
DOK2	1.05e-17	9.21e-16	-2.55
HACD4	1.1e-06	1.51e-05	-2.55
ZDHHC14	0.00104	0.00553	-2.56
THAP8	5.88e-08	1.08e-06	-2.56
GLB1L	0.000812	0.00451	-2.57
SLC35F6	7.86e-19	7.79e-17	-2.58
INTS9	8.56e-06	9.28e-05	-2.58
AC133065.6	0.00184	0.00877	-2.59
SIGLEC14	3.76e-08	7.27e-07	-2.6
ITPK1	8.24e-07	1.16e-05	-2.6
FYB1	5.72e-05	0.000483	-2.6
DHFR	4.59e-05	0.000399	-2.61
IFIT5	2.28e-08	4.64e-07	-2.61
TANC2	9.31e-06	9.98e-05	-2.61
WDR77	0.00043	0.00266	-2.61
SNX24	2.56e-10	7.58e-09	-2.61
TUBB2A	1.78e-05	0.000175	-2.62
TSPAN4	7.2e-14	3.68e-12	-2.62
ZNF75D	0.000875	0.00481	-2.63
BISPR	3.71e-07	5.7e-06	-2.63
GSPT2	6.98e-05	0.000571	-2.63
IKZF1	1.23e-07	2.12e-06	-2.63
FANCC	0.000674	0.00385	-2.63
GBP5	6.5e-05	0.000538	-2.63
AC079781.5	2.21e-05	0.000211	-2.63
PTPDC1	0.00065	0.00374	-2.64
PRKX	7.22e-07	1.04e-05	-2.64
MPHOSPH6	1.74e-06	2.26e-05	-2.64
CEP85L	1.69e-09	4.24e-08	-2.66
ANKRD36	7.36e-06	8.14e-05	-2.66
FN3K	6.39e-05	0.000531	-2.66
TLDC1	2.15e-07	3.5e-06	-2.66
ALDH1A1	1.65e-08	3.46e-07	-2.66
SDCCAG3	5.1e-10	1.42e-08	-2.67
SASH1	3.82e-06	4.55e-05	-2.67
IRF9	2.06e-16	1.48e-14	-2.67
ARHGEF6	0.000793	0.00442	-2.67
ZFP92	0.000645	0.00372	-2.67
APAF1	8.58e-18	7.66e-16	-2.68
AC099548.2	0.00182	0.0087	-2.68
BACE1	3.65e-12	1.46e-10	-2.68
EXO5	0.00101	0.00539	-2.68
HLA-DMA	2.2e-06	2.78e-05	-2.68
HYI	9.23e-08	1.64e-06	-2.69
NABP1	4.61e-09	1.07e-07	-2.69
AC021054.1	0.00105	0.00555	-2.69
MRNIP	1.04e-11	3.85e-10	-2.69
AP2A2	7.45e-17	5.63e-15	-2.7
SLFN12	2.13e-05	0.000205	-2.7
TBC1D24	1.84e-07	3.04e-06	-2.7
ADHFE1	7.88e-05	0.000633	-2.7
RBP7	0.00017	0.0012	-2.7
KIAA0930	7.25e-13	3.14e-11	-2.7
RNF170	0.002	0.00943	-2.71
CC2D2A	0.00203	0.00953	-2.71
HEATR3	4.47e-08	8.49e-07	-2.71
NAT1	0.00105	0.00557	-2.72
SFXN5	0.00016	0.00114	-2.72
SENP7	1.91e-13	9.02e-12	-2.72
RAD51D	0.0002	0.00138	-2.72
LILRB2	5.12e-05	0.000439	-2.73
LDAH	6.78e-06	7.57e-05	-2.73
FAM131B	0.000183	0.00128	-2.73
B3GNT8	1.16e-10	3.61e-09	-2.73
PIGM	3.09e-05	0.000282	-2.74
GPR132	0.000804	0.00448	-2.74
DPY19L1	1.79e-07	2.97e-06	-2.74
PSPH	0.00156	0.00769	-2.74
PTPRO	7.69e-05	0.00062	-2.74
GPR35	6.69e-07	9.7e-06	-2.75
DHRS11	1.35e-05	0.000138	-2.75
ZNF124	0.00127	0.00651	-2.75
AL359075.1	0.000313	0.00204	-2.75
TBCD	1.54e-05	0.000155	-2.75
DHX57	2.36e-11	8.09e-10	-2.75
MMP9	6.42e-14	3.3e-12	-2.77
GIPC3	2.29e-05	0.000218	-2.78
IFT80	1.25e-05	0.000129	-2.78
CR1	0.000885	0.00486	-2.78
PIK3C2B	4.2e-05	0.000369	-2.79
MARVELD1	0.000157	0.00113	-2.8
PID1	0.000353	0.00226	-2.8
ARPIN	1.8e-05	0.000176	-2.81
DHRS12	0.00011	0.000838	-2.81
ALG14	0.000403	0.00253	-2.81
EPHB6	5.9e-06	6.69e-05	-2.82
AC018647.2	0.00213	0.00991	-2.82
GAS6	0.000392	0.00247	-2.82
CD320	0.00192	0.00908	-2.82
POLR3H	5.85e-06	6.65e-05	-2.83
DAPP1	3.8e-14	2.02e-12	-2.83
SLC4A2	2.64e-09	6.41e-08	-2.83
ZNF549	6.46e-06	7.27e-05	-2.83
AC093525.6	2.39e-06	3.01e-05	-2.84
RAPH1	1.14e-11	4.16e-10	-2.84
TEX261	0.000204	0.0014	-2.84
FRMD4B	0.000514	0.00308	-2.85
PAFAH1B3	7.79e-05	0.000627	-2.85
LINC00173	0.00214	0.00996	-2.86
ZNF528	1.65e-09	4.17e-08	-2.86
ZNF559	1.02e-06	1.41e-05	-2.86
TSPYL4	0.000538	0.0032	-2.86
ASGR1	4e-06	4.74e-05	-2.87
RAB38	0.00151	0.00748	-2.87
CD300A	1.02e-07	1.79e-06	-2.87
A2M	3.33e-13	1.53e-11	-2.88
PATL2	3.26e-05	0.000295	-2.88
STK32C	3.27e-05	0.000296	-2.88
ZNF792	0.000819	0.00454	-2.89
HMOX1	4.61e-13	2.07e-11	-2.89
ZNF268	1.47e-06	1.93e-05	-2.9
KRBA1	2.93e-11	9.87e-10	-2.9
C15orf52	4.61e-08	8.71e-07	-2.9
ITSN1	6.98e-13	3.05e-11	-2.9
TNFAIP8L2	0.000731	0.00413	-2.9
TMEM80	5.48e-06	6.27e-05	-2.9
ARHGAP4	6.01e-07	8.82e-06	-2.9
PSMG3-AS1	0.00153	0.00758	-2.9
DNMBP	0.000133	0.00098	-2.9
ZDHHC1	0.00195	0.00922	-2.91
MARCKS	4.34e-10	1.22e-08	-2.91
RCBTB2	1.09e-05	0.000114	-2.91
GALNT4	0.00063	0.00365	-2.91
C1orf56	0.000493	0.00298	-2.91
SMPDL3A	6.06e-13	2.68e-11	-2.92
CAMK1	8.03e-07	1.14e-05	-2.92
HSD17B14	2.25e-17	1.89e-15	-2.92
LRRC75B	0.000582	0.00341	-2.92
ZNF470	4.71e-05	0.000409	-2.93
B3GNT7	0.00074	0.00417	-2.94
GPRASP1	0.000581	0.0034	-2.94
MILR1	7.53e-07	1.07e-05	-2.95
AC144831.1	0.000535	0.00318	-2.95
GRIN3B	0.000921	0.00502	-2.95
FZD2	9.95e-05	0.000771	-2.96
LPL	2.12e-09	5.23e-08	-2.96
ISG20	0.000369	0.00235	-2.97
PHLDA1	6.29e-07	9.19e-06	-2.97
PGGHG	0.000172	0.00121	-2.97
RAB40B	0.00189	0.00899	-2.98
ERV3-1	6.56e-05	0.000543	-2.99
RNLS	0.00104	0.00551	-2.99
RIPK3	9.24e-07	1.29e-05	-2.99
GUSBP1	0.000114	0.000863	-2.99
SULF2	7.18e-06	7.97e-05	-3
MAP4K1	5.13e-05	0.00044	-3
ENOSF1	9.16e-07	1.28e-05	-3
ZNF69	0.00101	0.0054	-3
ATF7IP2	0.000711	0.00403	-3
CYB561A3	4.21e-09	9.93e-08	-3.01
PRMT6	0.000278	0.00184	-3.01
ZNF285	0.0017	0.00825	-3.01
ALPK3	0.0014	0.00703	-3.01
ULK2	1.17e-08	2.53e-07	-3.02
ZNF501	0.00106	0.0056	-3.02
FCGR2C	8.7e-05	0.000689	-3.02
AC093525.7	5.46e-06	6.25e-05	-3.03
ZIK1	7.96e-05	0.000639	-3.03
DPH6	0.000604	0.00352	-3.05
APPL2	3.81e-07	5.83e-06	-3.05
PON2	0.000239	0.00161	-3.05
HPS1	1.73e-07	2.88e-06	-3.05
IFI35	5.37e-08	9.98e-07	-3.05
BIN2	1.36e-08	2.91e-07	-3.05
ATP7A	7.2e-08	1.31e-06	-3.05
ZNF37A	2.25e-05	0.000215	-3.06
TMEM268	6.26e-25	1.01e-22	-3.06
SMARCD3	1.75e-05	0.000173	-3.06
P2RX1	8.79e-06	9.49e-05	-3.07
MBOAT1	1.18e-06	1.59e-05	-3.07
ARMCX5-GPRASP2	9.88e-05	0.000766	-3.07
NAPEPLD	0.00119	0.00617	-3.07
SNX29	1.3e-13	6.28e-12	-3.08
ARSD	5.31e-05	0.000453	-3.08
TMEM144	6.39e-08	1.17e-06	-3.08
PSEN2	0.000529	0.00315	-3.09
PPAN-P2RY11	5.95e-05	0.000501	-3.09
SLC2A9	8.53e-06	9.25e-05	-3.1
IGFLR1	1.16e-12	4.88e-11	-3.1
NT5DC2	8.08e-06	8.85e-05	-3.11
OR52K3P	0.000333	0.00215	-3.11
KRCC1	4.68e-07	7.03e-06	-3.11
NCOA5	4.12e-05	0.000362	-3.12
IDNK	8.4e-05	0.000668	-3.12
TSEN54	2.85e-05	0.000262	-3.12
FKRP	1.99e-08	4.1e-07	-3.13
RMDN2	3.65e-05	0.000326	-3.13
ZNF75A	8.18e-05	0.000654	-3.14
RFLNB	3.82e-17	3.05e-15	-3.14
MAML3	1.14e-05	0.000119	-3.15
RNF125	7.19e-10	1.94e-08	-3.15
ADIRF-AS1	1.43e-08	3.05e-07	-3.15
NMB	0.000158	0.00113	-3.16
PPP1R21	7.52e-12	2.88e-10	-3.17
SLCO4C1	0.00115	0.00599	-3.17
HGSNAT	6.37e-07	9.29e-06	-3.18
GAMT	3.97e-05	0.000351	-3.19
AATK	2.66e-05	0.000248	-3.19
AC241585.2	1.49e-07	2.53e-06	-3.19
LINC01504	9.55e-05	0.000744	-3.2
TMEM154	1.53e-05	0.000155	-3.2
RRN3P1	1.48e-06	1.95e-05	-3.2
PYROXD2	3.3e-06	3.99e-05	-3.21
TDRKH	0.000264	0.00176	-3.22
ME3	0.000202	0.0014	-3.22
THOP1	4.62e-06	5.4e-05	-3.22
NBPF1	2.71e-08	5.44e-07	-3.22
ABHD14A	4.28e-05	0.000375	-3.23
GPAT2	0.000122	0.000916	-3.24
AC106782.2	3.78e-06	4.51e-05	-3.25
IFNLR1	1.8e-05	0.000177	-3.25
CCDC159	1.6e-10	4.91e-09	-3.25
PDLIM2	6.96e-09	1.58e-07	-3.25
IRF7	9.04e-05	0.00071	-3.25
NRAV	1.12e-05	0.000118	-3.26
LINC00863	0.000425	0.00263	-3.26
TBC1D4	7.79e-07	1.11e-05	-3.26
KCNAB3	0.00192	0.00909	-3.27
ZNF395	1.74e-09	4.35e-08	-3.27
CLCN4	7.01e-10	1.9e-08	-3.27
CDC14A	4.33e-07	6.54e-06	-3.27
H1F0	2.86e-15	1.77e-13	-3.29
ADAP2	1.05e-14	6.04e-13	-3.3
EPN2	1.64e-09	4.13e-08	-3.31
TRIM14	6.48e-09	1.48e-07	-3.32
AC098614.1	0.00114	0.00598	-3.32
ZNF514	4.65e-05	0.000404	-3.32
ANKRD6	2.09e-08	4.28e-07	-3.32
MMP19	3.12e-08	6.17e-07	-3.33
PLCG1	4.28e-12	1.7e-10	-3.34
ABCC6	5.59e-05	0.000474	-3.34
GIMAP1	1.59e-07	2.67e-06	-3.35
TRAF3IP1	0.000264	0.00176	-3.35
ZNF345	0.00143	0.00717	-3.35
GAS8	8.96e-06	9.64e-05	-3.35
SLC2A8	3.22e-10	9.31e-09	-3.37
AC138866.1	0.000105	0.000805	-3.37
GOLGA8H	5.11e-05	0.000439	-3.38
WDR54	0.000109	0.000833	-3.38
EPB41L1	9.19e-05	0.00072	-3.38
ENC1	2e-08	4.13e-07	-3.39
TBC1D10C	1.97e-05	0.000191	-3.39
LUCAT1	0.00164	0.00803	-3.39
GRAMD4	3.4e-25	5.7e-23	-3.39
LOXL3	1.65e-07	2.76e-06	-3.4
HSPA7	4.1e-05	0.000361	-3.4
ARMCX4	5.48e-09	1.26e-07	-3.4
PAQR7	1.09e-09	2.85e-08	-3.41
SUCNR1	0.000119	0.000894	-3.42
HTR7	0.00158	0.0078	-3.42
FLRT2	6.15e-07	9.01e-06	-3.42
GTF2IRD2B	0.00178	0.00855	-3.43
EIF2AK2	1.67e-07	2.79e-06	-3.44
SLC35A5	5.48e-10	1.52e-08	-3.44
TP53I3	3.18e-08	6.27e-07	-3.45
TCTA	3.32e-05	0.0003	-3.45
TRAF5	1.63e-07	2.73e-06	-3.45
AL138756.1	2.22e-05	0.000212	-3.46
CD36	6.21e-10	1.7e-08	-3.48
ARHGAP27	8.35e-06	9.1e-05	-3.48
ZNF428	1.85e-05	0.000181	-3.48
ADAT3	0.000556	0.00329	-3.48
NUPR1	1.34e-12	5.61e-11	-3.49
PBXIP1	2.79e-10	8.16e-09	-3.49
C11orf95	0.00145	0.00724	-3.49
GIMAP1-GIMAP5	2.2e-05	0.000211	-3.49
IGFBP4	0.000398	0.0025	-3.5
SUSD1	2.07e-07	3.38e-06	-3.5
TICAM2	1.44e-05	0.000146	-3.52
RHOBTB2	2.6e-07	4.17e-06	-3.52
ADGRD1	0.000994	0.00533	-3.53
ADGRE4P	0.000575	0.00337	-3.53
EPDR1	0.00129	0.00658	-3.53
AC011481.3	0.000482	0.00292	-3.53
SLC35B4	3.33e-13	1.53e-11	-3.53
VENTX	4.41e-07	6.66e-06	-3.53
CDKN2B	2.17e-08	4.44e-07	-3.54
NUDT14	8.42e-06	9.16e-05	-3.56
RAP2C-AS1	0.000877	0.00482	-3.56
FAAH	6.81e-07	9.85e-06	-3.56
TGFBI	1.45e-15	9.57e-14	-3.56
DHODH	5.86e-05	0.000494	-3.56
SLC36A1	1.98e-15	1.28e-13	-3.57
DDIAS	2.71e-05	0.000251	-3.6
LSP1	1.46e-15	9.59e-14	-3.61
USP51	0.000105	0.000806	-3.61
SYNGR1	5.06e-07	7.51e-06	-3.61
TGFBR2	4.02e-07	6.12e-06	-3.62
GCNT1	2.51e-11	8.53e-10	-3.62
DCBLD1	7.37e-07	1.06e-05	-3.62
TCN2	3.66e-09	8.71e-08	-3.63
XYLT1	3.91e-10	1.11e-08	-3.64
SERPINB8	2.26e-08	4.6e-07	-3.64
GOLGA6L4	0.000277	0.00183	-3.64
SSC5D	0.00163	0.008	-3.64
ZMAT1	9.24e-05	0.000723	-3.64
S100Z	0.00112	0.00588	-3.65
TMEM117	0.00011	0.000835	-3.65
AL365277.1	5.8e-06	6.6e-05	-3.66
C2	1.36e-16	9.98e-15	-3.66
FER	1.42e-07	2.43e-06	-3.67
BORCS7	1.12e-07	1.95e-06	-3.68
IFITM2	7.23e-14	3.68e-12	-3.68
AL139384.1	0.000145	0.00105	-3.69
ARHGAP27P1-BPTFP1-KPNA2P3	7.75e-12	2.96e-10	-3.7
IGSF3	4.72e-05	0.000409	-3.71
AC004893.2	0.000125	0.000934	-3.72
ATP9A	3.22e-06	3.92e-05	-3.72
NUTM2D	3.39e-07	5.25e-06	-3.73
C1QB	1.53e-06	2.02e-05	-3.74
CEBPE	0.000175	0.00124	-3.75
SMIM10	0.00146	0.00729	-3.75
NAGK	1.45e-31	3.93e-29	-3.76
LYNX1	0.000443	0.00272	-3.76
DNPH1	2.75e-08	5.5e-07	-3.77
UBASH3B	6.66e-07	9.67e-06	-3.78
ACCS	1.45e-07	2.46e-06	-3.78
EPS8	7.35e-19	7.35e-17	-3.78
BAIAP2-AS1	4.04e-05	0.000356	-3.79
AL359752.1	0.00131	0.00666	-3.79
SLC18B1	2.31e-08	4.69e-07	-3.8
SPIRE2	0.000162	0.00116	-3.8
GOLGA6L9	0.00136	0.00688	-3.81
ZFP41	0.000354	0.00227	-3.82
VANGL1	2.48e-05	0.000234	-3.82
NEK11	0.000451	0.00276	-3.82
MYO10	6.12e-09	1.4e-07	-3.83
DUSP6	3.1e-05	0.000283	-3.83
KLHDC7B	0.000312	0.00203	-3.84
ARMC6	3.04e-06	3.74e-05	-3.84
AC005674.2	0.000397	0.00249	-3.85
ISG15	2.63e-05	0.000246	-3.85
RNF144A	0.000458	0.00279	-3.85
EHD3	2.75e-05	0.000255	-3.86
L1CAM	0.00166	0.00808	-3.87
GPRIN1	0.000571	0.00335	-3.89
ROR1-AS1	1.14e-05	0.000119	-3.9
XPNPEP2	6.45e-05	0.000536	-3.9
KCNJ2	7.5e-05	0.000606	-3.9
TRPM2	2.91e-09	7.02e-08	-3.91
MAPK12	4.28e-10	1.21e-08	-3.92
SAMSN1	4.89e-13	2.19e-11	-3.92
LRRC37A3	0.0013	0.00661	-3.92
PLA2G7	1.47e-11	5.2e-10	-3.93
PCED1B	0.000426	0.00264	-3.93
SORL1	2.89e-05	0.000265	-3.93
CMBL	0.000193	0.00134	-3.94
ZNF528-AS1	1.32e-06	1.76e-05	-3.94
SRGAP1	3.63e-11	1.21e-09	-3.95
ZNF418	0.000214	0.00146	-3.95
FABP5	1.32e-12	5.53e-11	-3.96
MICAL3	0.000882	0.00484	-3.96
MLPH	0.000183	0.00128	-3.96
TSPAN32	0.000168	0.00119	-3.96
IQCK	3.2e-10	9.27e-09	-3.96
MIR210HG	2.2e-05	0.000211	-3.97
CYTL1	2.32e-09	5.66e-08	-3.97
SCAMP1-AS1	5.02e-06	5.8e-05	-3.98
ZNF469	0.000925	0.00503	-3.99
RAB39A	5.91e-05	0.000498	-3.99
C11orf21	8.98e-05	0.000707	-3.99
CLEC3B	0.00121	0.00622	-3.99
LINC00094	2.69e-09	6.51e-08	-3.99
SAMD9	2.53e-07	4.05e-06	-4
HTR7P1	0.000364	0.00232	-4.02
STAC3	1.89e-06	2.44e-05	-4.04
AC018755.2	1.11e-12	4.69e-11	-4.04
AC018529.2	0.000102	0.000784	-4.04
IL1R2	0.000169	0.0012	-4.05
ZNF512B	0.00034	0.00219	-4.07
COL23A1	4.36e-06	5.14e-05	-4.08
C1orf162	1.9e-14	1.05e-12	-4.08
ZNF618	1.74e-10	5.33e-09	-4.09
GLIPR1	1.95e-07	3.2e-06	-4.12
ITGB5	1.31e-16	9.67e-15	-4.12
CPE	0.00104	0.00554	-4.15
LXN	4.5e-06	5.28e-05	-4.16
IL10RB-AS1	3.58e-05	0.000321	-4.16
PAM	9.19e-09	2.02e-07	-4.16
DGKG	1.28e-08	2.75e-07	-4.17
BNIP3	3.64e-19	3.7e-17	-4.17
AL662795.2	0.00111	0.00583	-4.21
CHRFAM7A	0.000278	0.00184	-4.21
LY86	3.53e-05	0.000317	-4.21
LDLRAD4	3.41e-09	8.17e-08	-4.21
AC009948.1	0.000177	0.00125	-4.21
NCF4	5e-10	1.4e-08	-4.21
HEBP2	7.69e-13	3.33e-11	-4.22
SULT1B1	0.0021	0.0098	-4.22
PARVG	7.67e-08	1.38e-06	-4.22
GNG7	1.57e-07	2.64e-06	-4.23
AC006033.2	2.96e-06	3.65e-05	-4.26
ST8SIA4	8.26e-09	1.84e-07	-4.28
HFE	0.000264	0.00176	-4.28
AP003774.1	0.000303	0.00198	-4.29
PRDM11	0.00123	0.00634	-4.29
SGMS1-AS1	0.000185	0.00129	-4.29
SPRY2	4.26e-09	1e-07	-4.29
AMMECR1	8.58e-06	9.3e-05	-4.29
CYSLTR1	0.000372	0.00236	-4.3
SCCPDH	1.77e-27	3.48e-25	-4.31
ITPRIPL1	0.00202	0.00952	-4.31
IFIT2	3.63e-11	1.21e-09	-4.32
ZNF703	4.25e-18	3.92e-16	-4.32
KIF17	0.000997	0.00534	-4.32
DOC2A	4.15e-06	4.9e-05	-4.32
AHRR	7.2e-07	1.04e-05	-4.33
ZBED5-AS1	2.27e-05	0.000216	-4.34
ATP8B4	1.01e-11	3.76e-10	-4.34
C5orf42	0.00033	0.00213	-4.36
CD163	9.5e-10	2.51e-08	-4.37
NR4A3	1.7e-05	0.000169	-4.37
TMEM106A	5.38e-12	2.1e-10	-4.38
AC120057.1	2.64e-06	3.3e-05	-4.39
SLC16A7	4.62e-08	8.73e-07	-4.39
HLA-DMB	1.09e-16	8.12e-15	-4.4
RCSD1	8.88e-09	1.96e-07	-4.4
FANCL	0.00111	0.00581	-4.4
RGL3	5.64e-05	0.000477	-4.41
BCL7A	0.00104	0.00552	-4.41
XYLB	0.000494	0.00298	-4.41
GPAT3	3.73e-11	1.23e-09	-4.42
ANKH	6.06e-17	4.68e-15	-4.42
ADSSL1	7.54e-07	1.07e-05	-4.42
GDAP1	0.000165	0.00118	-4.43
RAB42	2.44e-11	8.32e-10	-4.44
SEPT7-AS1	0.000115	0.000865	-4.45
2001-03-01	1.2e-06	1.62e-05	-4.46
TMEM44	0.00122	0.0063	-4.48
SEMA4F	0.00101	0.00542	-4.49
IQCD	0.000153	0.00111	-4.49
ATF5	1.92e-10	5.84e-09	-4.49
SPON2	0.000117	0.000882	-4.5
CASZ1	0.000105	0.000802	-4.5
IL16	8.51e-08	1.52e-06	-4.51
AC005082.1	3.17e-06	3.88e-05	-4.51
H2AFY2	5.21e-06	6.01e-05	-4.54
SHMT1	2.48e-16	1.76e-14	-4.6
CDH23	2.02e-08	4.14e-07	-4.64
PDGFB	6.19e-17	4.77e-15	-4.65
SULT1A4	0.00052	0.00311	-4.65
IRS1	1.72e-05	0.000171	-4.66
ZNF117	1.29e-09	3.33e-08	-4.66
ADAM28	4.88e-05	0.000422	-4.66
SELL	7.74e-12	2.96e-10	-4.67
IFI6	1.44e-22	1.97e-20	-4.68
AC060766.7	0.000807	0.00449	-4.68
PARP9	1.09e-11	4e-10	-4.68
NDN	8.95e-06	9.64e-05	-4.7
P2RY8	8.94e-17	6.67e-15	-4.7
AMDHD2	4.71e-21	5.83e-19	-4.71
COL22A1	0.000665	0.00382	-4.72
RNASE6	8.2e-35	2.55e-32	-4.74
ZNF37BP	1.37e-05	0.00014	-4.76
SDAD1P1	1.91e-05	0.000185	-4.77
AL031123.2	0.000435	0.00268	-4.78
GGACT	0.000653	0.00376	-4.8
DOCK10	1.72e-09	4.32e-08	-4.8
CSPG4	2.37e-12	9.67e-11	-4.8
CLECL1	0.000739	0.00417	-4.81
RTKN	3.75e-07	5.75e-06	-4.82
CHST13	4.57e-05	0.000398	-4.83
COLEC12	5.05e-10	1.41e-08	-4.83
TRIM32	6.36e-06	7.16e-05	-4.84
SDC1	3.7e-06	4.42e-05	-4.85
CTSF	8.42e-12	3.18e-10	-4.85
AC242426.3	0.000157	0.00113	-4.88
AC025164.2	0.00011	0.000838	-4.88
TSPAN15	2.08e-08	4.27e-07	-4.88
RGS2	3.09e-15	1.91e-13	-4.91
SEMA3A	0.000209	0.00144	-4.91
RGS14	1.59e-09	4.02e-08	-4.93
NR6A1	4.38e-11	1.43e-09	-4.93
LIPA	1.23e-08	2.66e-07	-4.93
PLEKHG2	1.25e-17	1.08e-15	-4.93
TBC1D8-AS1	0.00096	0.00519	-4.94
ZNF185	0.000505	0.00304	-4.95
CAMK1D	4.88e-11	1.58e-09	-4.96
AIG1	6.74e-07	9.75e-06	-4.96
TCF4	1.14e-08	2.47e-07	-4.97
FABP5P7	1.03e-11	3.82e-10	-4.97
ARVCF	1.39e-07	2.38e-06	-4.98
LINC00921	8.35e-06	9.1e-05	-4.98
LRRC4	0.00203	0.00956	-5.01
EMB	9.15e-13	3.92e-11	-5.04
APOBR	1.3e-10	4.03e-09	-5.04
RGS1	7.57e-07	1.08e-05	-5.05
TRIM2	0.000302	0.00197	-5.06
MAP10	0.000367	0.00234	-5.06
ALDH5A1	4.66e-08	8.77e-07	-5.07
DYSF	2.23e-07	3.6e-06	-5.07
LINC00504	2.44e-06	3.06e-05	-5.08
PRR34	9.63e-05	0.000749	-5.09
PLXNC1	1e-13	5e-12	-5.1
MAST4	1.37e-05	0.00014	-5.1
AC015712.2	0.0012	0.0062	-5.1
DISC1	5.5e-09	1.26e-07	-5.1
METTL7B	0.00105	0.00555	-5.13
P2RY11	1.3e-26	2.46e-24	-5.14
SECTM1	3.02e-08	5.98e-07	-5.14
CASKIN2	0.000182	0.00127	-5.15
ABI3	1.23e-21	1.58e-19	-5.15
B3GLCT	2.69e-09	6.51e-08	-5.16
PRKACB	3.45e-11	1.15e-09	-5.21
DHRS9	6.62e-06	7.42e-05	-5.24
GREB1	0.000281	0.00186	-5.26
IFIT3	2.31e-15	1.46e-13	-5.26
KEL	8.76e-05	0.000693	-5.26
ITGAD	2.88e-05	0.000265	-5.29
GPR160	2e-14	1.1e-12	-5.33
AC007038.1	0.000994	0.00533	-5.33
LY6E	1.2e-28	2.63e-26	-5.34
GIMAP8	2.77e-05	0.000255	-5.35
LPAR6	9.77e-16	6.56e-14	-5.39
LINC01410	4.81e-05	0.000416	-5.41
FAM13A	6.83e-18	6.21e-16	-5.43
EGLN3	0.000142	0.00104	-5.45
FPR3	5.01e-08	9.37e-07	-5.48
IFI44	2.92e-29	6.83e-27	-5.49
CTD-2201I18.1	0.00164	0.00802	-5.49
FZD1	5.06e-12	1.99e-10	-5.52
ITGA11	1.24e-13	6.03e-12	-5.53
COL9A2	6.31e-45	3.37e-42	-5.54
CASD1	3.78e-05	0.000337	-5.54
MEGF6	5.68e-13	2.52e-11	-5.54
RASSF2	5.16e-09	1.19e-07	-5.56
SRD5A3	1.46e-15	9.59e-14	-5.58
[truncated: 484 more rows]

## Sheet: DE analysis (- low expressed)
MUCI1-ST vs MCSF (FDR < 0.01, Abs(Fold Change) >2) Low expressed (<10TPM in 80% sample) removed
Gene	P-value	FDR	FoldChange
SELENOP	2.56618e-95	1.46178e-91	-1478.36
IFI44L	5.08039e-53	3.94631e-50	-930.296
HS3ST2	2.18064e-44	1.06472e-41	-817.732
CXCL12	6.92599e-11	2.20818e-09	-687.121
ADORA3	9.89099e-16	6.57693e-14	-611.653
F13A1	2.10357e-10	6.32887e-09	-530.165
CCL8	1.3828e-13	6.65653e-12	-421.082
FCGBP	2.59563e-19	2.73806e-17	-414.429
SIGLEC1	3.88499e-180	6.63907e-176	-389.884
PRR5L	2.40021e-11	8.20345e-10	-371.656
ZNF704	2.05899e-23	2.93218e-21	-340.594
CD180	2.02853e-54	1.73328e-51	-321.851
KLHL13	3.52515e-10	1.01076e-08	-263.075
AF127936.1	3.16832e-08	6.24491e-07	-262.101
PPARGC1A	4.06231e-07	6.16525e-06	-242.091
C1orf127	2.04911e-09	5.06031e-08	-224.832
CUX2	1.79387e-09	4.45574e-08	-218.229
F2RL3	7.41485e-07	1.06124e-05	-201.804
HS3ST1	1.36082e-09	3.49176e-08	-197.298
HTR2B	3.9337e-10	1.11852e-08	-188.666
VCAM1	1.29739e-06	1.73754e-05	-161.226
IFITM1	3.34617e-05	0.000302074	-160.417
SDS	2.02391e-20	2.40185e-18	-158.822
AC110995.1	1.67993e-06	2.18646e-05	-152.99
AC104809.2	1.44444e-07	2.45582e-06	-152.702
CXCR2P1	9.59423e-18	8.49512e-16	-152.047
CD163L1	2.14784e-28	4.53141e-26	-148.91
AGAP11	1.51433e-13	7.2692e-12	-137.686
CTTNBP2	3.12312e-05	0.000284342	-137.199
TMIGD3	2.58705e-14	1.4035e-12	-137.152
SERPINB2	3.94699e-09	9.32921e-08	-136.605
CXCL10	1.23803e-05	0.000128222	-130.327
PPP1R17	3.57621e-06	4.29472e-05	-127.466
CACNA2D3	4.27945e-09	1.00318e-07	-126.813
SMPD3	9.67805e-09	2.11224e-07	-125.665
MYZAP	4.12371e-07	6.25289e-06	-124.856
AC130466.1	7.33093e-07	1.05187e-05	-122.568
CRYBB1	7.89667e-07	1.12082e-05	-119.404
BIRC7	6.89002e-07	9.94645e-06	-117.47
PPP2R2B	1.78235e-05	0.000175458	-116.051
MYO7A	6.53087e-55	5.874e-52	-113.504
SPTLC3	4.91341e-06	5.69642e-05	-109.99
COLGALT2	2.16902e-06	2.75382e-05	-108.811
AL589666.1	1.59952e-05	0.000160317	-106.712
PYHIN1	1.18868e-05	0.000123711	-104.902
HAPLN4	5.30636e-05	0.000453237	-102.535
CCL2	4.23299e-50	2.78222e-47	-102.445
ARHGAP29	2.88496e-06	3.56996e-05	-100.861
KLRK1	4.76438e-06	5.53491e-05	-100.814
CADM1	4.3895e-51	3.12551e-48	-99.7453
DDIT4L	1.0892e-05	0.000114263	-95.5995
ANGPT4	6.62057e-08	1.20361e-06	-93.7974
FABP4	1.09823e-07	1.92489e-06	-92.225
FBLIM1	1.24743e-05	0.000128961	-92.1622
RNASE1	1.21952e-94	5.21011e-91	-90.1986
GAPT	6.761e-24	9.96023e-22	-90.0497
SPOCK1	1.5563e-05	0.000156261	-88.207
AC027601.1	7.91401e-06	8.6861e-05	-86.1731
STAB1	3.66586e-54	2.98314e-51	-84.8743
ADAMTS15	0.000148928	0.00108069	-80.7878
AL078582.1	1.38369e-05	0.000141001	-80.6431
MRVI1	2.07636e-05	0.000200922	-80.4033
WIPF3	1.1224e-07	1.95435e-06	-76.8628
EDNRB	2.50221e-05	0.000235205	-75.2533
AC007881.2	6.20996e-05	0.000518427	-74.7244
DTX1	6.15505e-05	0.000514346	-73.0272
ALK	3.31189e-36	1.06787e-33	-73.0069
TNFRSF11A	2.07129e-43	9.31482e-41	-72.1755
MORC2-AS1	0.000563634	0.0033225	-70.559
IGF1	1.58248e-12	6.59584e-11	-69.5756
GPRC5B	2.11753e-28	4.5233e-26	-68.7693
SEMG1	7.40296e-05	0.000599092	-68.7366
GOLGA7B	1.56759e-14	8.72589e-13	-66.0958
AC129507.1	9.91768e-08	1.75448e-06	-64.9829
GSDMA	0.00178933	0.00859895	-61.5973
LINC01907	2.8595e-07	4.50794e-06	-61.4672
MRGPRF-AS1	4.55231e-05	0.000396304	-60.5901
AC015922.4	6.53808e-05	0.000541062	-59.9578
ACSM5	8.11995e-07	1.14964e-05	-59.93
DNASE1L3	0.000605169	0.00352719	-59.316
TLR7	4.12363e-47	2.51674e-44	-59.0631
RASL11B	0.000120241	0.000902812	-58.7996
CROCC2	1.80564e-05	0.000177031	-58.4664
AC018695.7	0.000137229	0.00100892	-58.3706
CSPG4P12	4.93486e-05	0.000426133	-56.6696
PPP1R9A	0.000360554	0.00230079	-54.4514
GPR34	5.78459e-05	0.000487681	-54.3457
PMFBP1	4.31457e-25	7.08959e-23	-52.6371
SAMD15	0.00143868	0.00720351	-52.1067
CD28	1.20981e-06	1.63306e-05	-50.9041
NMRK2	7.07028e-05	0.00057645	-50.8255
RASAL1	2.63589e-10	7.7932e-09	-50.5926
MS4A4E	6.22513e-05	0.000519186	-50.0672
RPH3A	5.37408e-06	6.17188e-05	-48.8631
LIPN	0.000154733	0.0011176	-46.573
METTL27	0.000166459	0.00118378	-46.5389
NFATC2	5.97232e-05	0.000501528	-46.4155
PLA2G2D	4.02611e-07	6.1212e-06	-45.7816
IPCEF1	1.14731e-14	6.51441e-13	-45.5622
ROR1	0.000120762	0.000906326	-45.1454
BNC2	2.05382e-07	3.35863e-06	-44.701
CCSER1	3.14792e-06	3.85074e-05	-44.3054
NEURL3	5.66735e-16	3.92102e-14	-43.7619
KCNQ5	0.000392468	0.00246577	-43.6012
PDZRN4	0.000117357	0.000882705	-43.1521
TREML1	3.68062e-13	1.67728e-11	-42.4661
FBLN5	8.29497e-12	3.13612e-10	-41.0768
FFAR4	2.02136e-15	1.29861e-13	-38.8311
AFF3	0.000340396	0.00218942	-36.8147
ALG1L13P	0.0004416	0.00271067	-36.4133
ASGR2	1.08476e-14	6.24158e-13	-35.447
ADGRG6	3.00884e-05	0.000275258	-35.107
AC027117.1	0.00047796	0.00290361	-35.0186
ATP10A	4.61211e-18	4.23744e-16	-35.0166
SMAD3	6.19765e-23	8.75302e-21	-34.6684
IFI27	2.58838e-11	8.75897e-10	-34.2391
ANKEF1	0.000755392	0.00424495	-34.0586
CD22	1.39431e-24	2.16613e-22	-33.7502
LY9	4.28192e-28	8.71116e-26	-32.788
PLPPR3	0.000708264	0.0040171	-32.6004
ITGA9	0.00171756	0.00830939	-32.5115
BLNK	4.8342e-33	1.44933e-30	-32.4042
LINC01341	0.00208996	0.0097654	-32.1595
MMP25	6.52476e-37	2.18631e-34	-32.0419
GCSAM	0.000734012	0.00414388	-31.6415
RARRES1	9.23849e-23	1.2732e-20	-31.5313
KRT17P2	1.463e-05	0.000147849	-31.417
EPSTI1	4.46529e-41	1.81684e-38	-31.3399
TMEM26	0.000177914	0.00125067	-30.9322
CLEC10A	3.69716e-07	5.6848e-06	-30.8
AC006205.2	0.000932897	0.00506104	-30.7056
CTSV	2.8186e-05	0.000259941	-30.5704
MEST	1.00128e-06	1.3855e-05	-29.3715
WDR17	1.19133e-09	3.1082e-08	-29.2692
OLFML2A	0.00138983	0.007002	-29.1514
LINC00900	5.00961e-27	9.72832e-25	-29.0098
AZU1	9.82873e-16	6.56106e-14	-28.9686
GPD1	3.70285e-25	6.14349e-23	-28.5446
C1orf115	3.50648e-13	1.6022e-11	-28.4282
AL133371.2	0.0018469	0.0087989	-28.2252
AL162591.1	0.00020347	0.00140162	-27.9672
FOLR2	5.38891e-30	1.31559e-27	-27.8565
RAB3IL1	5.82048e-17	4.54184e-15	-27.6995
TMEM266	1.28779e-30	3.28463e-28	-27.4928
LILRB5	5.17753e-31	1.34059e-28	-27.4844
AFAP1L1	6.57385e-24	9.76874e-22	-27.4317
AC106788.1	2.74757e-21	3.47802e-19	-27.2113
ABCG2	2.82965e-14	1.53025e-12	-27.0333
ADAMTS6	1.19391e-06	1.61542e-05	-26.7278
ADGRE3	3.86828e-09	9.16851e-08	-26.4401
CHIC1	7.14382e-09	1.61056e-07	-26.3401
PTPRN2	1.01881e-09	2.68138e-08	-26.1587
FCMR	1.40104e-19	1.53477e-17	-25.9997
VIPR1	9.18371e-06	9.86426e-05	-25.9946
AMDHD1	8.95857e-13	3.84656e-11	-25.9612
FAM81A	3.60194e-07	5.55036e-06	-25.6955
SEMA3G	1.49765e-44	7.52744e-42	-25.6939
TRHDE	0.00012911	0.000958456	-25.5104
VAT1L	2.67588e-05	0.000248522	-25.4709
GPR82	2.66149e-10	7.84175e-09	-25.2695
AL035665.1	8.75269e-12	3.2946e-10	-25.1361
IGHM	3.3661e-05	0.000303393	-24.7427
TREM2	7.23874e-29	1.62767e-26	-24.1674
SLCO2B1	1.11902e-07	1.95294e-06	-24.138
C19orf35	5.3457e-08	9.95127e-07	-24.0863
AC105202.1	0.00061694	0.00358819	-24.0351
NXF3	0.000155219	0.00112016	-23.8589
ARMC9	3.07543e-37	1.07257e-34	-23.7493
AC135983.1	0.000424287	0.002628	-23.7067
PNMA6A	1.81218e-05	0.000177367	-23.6888
TMEM37	8.06098e-11	2.55573e-09	-22.8264
MRGPRF	2.58827e-05	0.000242096	-22.3067
ARL4C	3.01155e-46	1.77463e-43	-22.0538
OAS3	1.94773e-83	4.75496e-80	-21.712
PTX3	4.96575e-25	8.08187e-23	-21.6897
RBP1	1.03558e-07	1.82631e-06	-21.666
MERTK	8.0809e-56	8.1232e-53	-21.6077
LGMNP1	7.75679e-09	1.73502e-07	-21.4884
AC093330.2	0.00138651	0.00699039	-21.449
PLD4	1.0979e-09	2.87321e-08	-21.3683
AC109826.1	1.44976e-11	5.15071e-10	-21.1956
CD1A	0.000515397	0.00308714	-21.0889
AXL	1.37996e-07	2.36293e-06	-20.8594
TRPV6	0.00210143	0.0098065	-20.8209
CABP4	3.48773e-06	4.20027e-05	-20.5751
ST5	8.11954e-15	4.75188e-13	-20.3028
MYO1A	6.81441e-15	4.02946e-13	-20.2818
AL136982.4	7.88554e-06	8.67404e-05	-19.965
AP000757.1	2.85685e-06	3.5403e-05	-19.9523
OTOF	0.000926743	0.00503565	-19.5417
APOD	0.000408478	0.00255135	-19.2424
TSPAN12	0.000995398	0.00533575	-19.1918
CPNE9	1.23203e-06	1.65781e-05	-19.0653
CD244	2.4182e-10	7.1744e-09	-19.0061
RNF128	9.6241e-07	1.33712e-05	-18.8832
TIMP3	9.65926e-29	2.14373e-26	-18.7541
KCP	1.72932e-18	1.66962e-16	-18.6526
KIF26B	0.000243212	0.00163374	-18.565
LAMA1	2.08123e-07	3.39371e-06	-18.1544
MEIS3P1	3.31619e-06	4.00498e-05	-18.1467
SLC46A1	2.47131e-18	2.33327e-16	-17.7013
SLIT3	4.4526e-05	0.000388415	-17.6728
SDK1	2.31695e-08	4.69684e-07	-17.4725
KLK4	5.08439e-08	9.49587e-07	-17.3636
MPEG1	1.13999e-14	6.51441e-13	-17.3366
AL353743.4	2.44246e-05	0.000230604	-17.2448
ABLIM3	1.94571e-13	9.18514e-12	-17.2112
RAB7B	9.86286e-41	3.91968e-38	-16.9685
TNFRSF8	1.3293e-11	4.77237e-10	-16.9617
EGFL7	3.16601e-20	3.60693e-18	-16.7716
LY86-AS1	0.000650011	0.00374008	-16.5863
GPLD1	0.00213955	0.00995662	-16.563
IL18BP	2.74896e-55	2.60983e-52	-16.5286
MS4A6A	9.73396e-43	4.26522e-40	-16.5141
GATM	1.0821e-25	1.9064e-23	-16.4238
SYNE2	0.000322943	0.00209282	-16.3758
DAB2IP	9.24215e-10	2.45247e-08	-16.0503
TESC	2.99157e-12	1.20573e-10	-15.9361
STUM	2.07801e-07	3.3917e-06	-15.7544
P2RY6	1.79473e-12	7.40826e-11	-15.7082
DIP2C	1.03036e-13	5.10372e-12	-15.6692
DMD	8.65217e-05	0.000685793	-15.6519
FAM95B1	3.08601e-07	4.84714e-06	-15.5791
AL512306.2	0.00115427	0.006012	-15.5435
ZNF280B	3.5597e-06	4.2779e-05	-15.4772
C16orf74	0.000924437	0.00502784	-15.2696
AC139495.1	1.10058e-07	1.92703e-06	-15.2527
INPP4B	0.00178839	0.00859684	-15.2269
FARP1	6.29632e-33	1.85513e-30	-15.1713
AC015819.1	6.38913e-05	0.000531308	-15.1573
TGFB2	5.10148e-07	7.56764e-06	-14.8672
LGMN	2.11322e-50	1.44451e-47	-14.7728
LINC02185	1.23018e-09	3.19979e-08	-14.7705
CD200R1	1.94284e-08	4.00981e-07	-14.4883
CABLES1	6.04354e-06	6.82153e-05	-14.4124
PALD1	0.000433417	0.00267292	-14.2384
ZC3H12D	3.40387e-15	2.07006e-13	-13.9485
NINJ2	2.81156e-20	3.24641e-18	-13.7504
PCED1B-AS1	4.85804e-11	1.57831e-09	-13.6916
CELF6	3.49294e-13	1.60029e-11	-13.6449
SDC3	1.84119e-25	3.1464e-23	-13.6064
AL391425.1	3.70806e-08	7.18448e-07	-13.3076
BTF3P7	1.61479e-07	2.71072e-06	-13.1982
TRIM45	4.99936e-05	0.000430182	-13.1409
RPGRIP1	7.93655e-07	1.12554e-05	-13.1161
AC048382.6	1.45219e-06	1.91929e-05	-13.0787
PARP15	2.24112e-15	1.42373e-13	-13.0714
RGS18	2.55066e-14	1.38816e-12	-12.9876
AC010980.2	1.04443e-05	0.000110379	-12.9799
MEIKIN	3.86648e-08	7.45759e-07	-12.9479
AC139495.3	0.0014661	0.00731508	-12.9449
AC009690.1	3.78062e-11	1.24484e-09	-12.658
EMP2	9.70906e-15	5.62434e-13	-12.6135
HGF	1.8227e-20	2.17819e-18	-12.5484
SPATA12	6.7773e-12	2.61439e-10	-12.4426
STARD13	2.93396e-26	5.33387e-24	-12.3743
CHST10	0.00155487	0.00768843	-12.3372
SLC9A9	1.09531e-11	4.01772e-10	-12.3258
MAF	5.06156e-75	9.61078e-72	-12.1278
COLQ	1.16643e-15	7.72604e-14	-12.1212
CCDC162P	2.55873e-05	0.000239858	-12.1023
AC131392.2	0.000824433	0.00456833	-11.9663
SNED1	2.32698e-17	1.93038e-15	-11.9496
LINC00865	0.000100297	0.000774888	-11.7886
PRDM8	4.96903e-05	0.000428219	-11.6874
PKIB	0.00128004	0.00654927	-11.6329
RGL1	3.29956e-31	8.81034e-29	-11.6159
FAM135B	6.51517e-06	7.32004e-05	-11.4878
KIAA1683	1.38837e-06	1.84202e-05	-11.4835
AC017104.1	4.72307e-06	5.50035e-05	-11.407
HAMP	2.16662e-06	2.75282e-05	-11.1675
HSH2D	3.00804e-12	1.20951e-10	-11.0255
ETV5	9.00308e-19	8.84216e-17	-10.9607
KIAA1211L	6.43282e-08	1.17447e-06	-10.9464
DEPTOR	2.5955e-15	1.63441e-13	-10.926
AL031123.1	0.000955659	0.00516485	-10.9009
CD93	1.20818e-09	3.14735e-08	-10.861
GALNT14	0.000290885	0.0019119	-10.8525
TUBA8	9.92471e-11	3.11771e-09	-10.7608
FGD2	2.89543e-12	1.16974e-10	-10.7039
AC092683.1	1.14322e-06	1.55918e-05	-10.6861
AC105233.5	0.00166826	0.00812912	-10.6649
LINC00342	3.17134e-13	1.4687e-11	-10.496
LINC00987	0.00023258	0.00157533	-10.4025
TLR3	0.000326882	0.00211514	-10.3279
LINC01547	0.000421381	0.00261378	-10.3098
SLC40A1	1.1284e-25	1.96767e-23	-10.3064
AC048382.2	0.00023666	0.00159726	-10.2856
ULK4P1	3.65095e-05	0.000326313	-10.2756
OTOA	2.64975e-19	2.77801e-17	-10.2135
CCL28	1.8752e-10	5.70201e-09	-10.2092
PKD2L1	6.50607e-09	1.48046e-07	-10.1846
TXK	0.000364766	0.00232593	-10.1811
TRIM58	9.82431e-07	1.36162e-05	-10.1238
ANKRD35	0.00159265	0.00783892	-10.0928
FAM212A	6.76284e-06	7.55361e-05	-10.0791
AL591848.4	0.00191214	0.00907429	-10.0142
MEF2C	2.62308e-28	5.46657e-26	-9.96193
CALHM1	4.0999e-05	0.000361417	-9.92471
HIVEP3	2.12583e-09	5.22709e-08	-9.87735
MX2	5.4407e-21	6.68893e-19	-9.86938
GRAP	3.77978e-08	7.30686e-07	-9.8676
HPGDS	0.000467913	0.00284662	-9.74067
OLFML2B	1.86047e-11	6.50175e-10	-9.69969
HPSE	5.69808e-11	1.83379e-09	-9.65005
ZNF789	4.65528e-08	8.77483e-07	-9.58607
SCIN	3.78873e-11	1.24511e-09	-9.55932
PHACTR1	2.24979e-17	1.88678e-15	-9.53391
NREP	4.47075e-22	5.92254e-20	-9.49508
GRIN3A	2.17884e-07	3.53601e-06	-9.49206
CPVL	2.18669e-40	8.4928e-38	-9.39794
LRRC75A	9.54664e-07	1.33069e-05	-9.37475
KLHL30	0.000774639	0.00434587	-9.36278
AC159540.2	1.43486e-05	0.000145521	-9.29372
PLEKHA8P1	4.30715e-08	8.19654e-07	-9.25136
GIMAP7	1.78538e-08	3.70272e-07	-9.17733
AC119396.1	0.000421994	0.00261569	-9.16581
IFIT1	6.15371e-27	1.18158e-24	-9.16114
USP18	1.96853e-13	9.26727e-12	-9.16084
FRMD3	8.81656e-28	1.77254e-25	-9.10091
PRG2	0.000487592	0.00295163	-9.05613
CFD	2.37678e-42	1.01542e-39	-9.02572
CFAP44	6.04483e-10	1.66345e-08	-8.93052
LDLRAD3	1.3882e-29	3.29487e-27	-8.81871
GCOM1	0.000112395	0.000851382	-8.80369
EPHB2	1.09119e-14	6.2575e-13	-8.78549
CORO1A	7.04344e-25	1.12491e-22	-8.7741
PAXBP1-AS1	1.88381e-07	3.10438e-06	-8.73948
GNGT2	1.47591e-08	3.14879e-07	-8.6789
ZBED3-AS1	3.70111e-07	5.6848e-06	-8.66272
AC023449.2	0.000421541	0.00261383	-8.63313
ITGA3	6.95282e-16	4.73374e-14	-8.58204
CCDC85C	8.98052e-07	1.25897e-05	-8.57105
AP001062.1	0.000126719	0.000944293	-8.56384
ARHGEF40	8.38787e-13	3.61059e-11	-8.55702
GRIP1	0.000441273	0.00270963	-8.55014
FUCA1	3.58734e-56	3.83151e-53	-8.52876
STK32B	1.07551e-07	1.89088e-06	-8.50595
RAMP1	0.000417571	0.00259486	-8.49878
RSAD2	4.24107e-09	9.98286e-08	-8.49514
SERPINF1	4.11662e-12	1.63602e-10	-8.44007
DTNA	1.10454e-13	5.40844e-12	-8.3797
LINC00891	4.07745e-08	7.81161e-07	-8.37763
AC136475.1	0.00188149	0.00894623	-8.37517
GNG2	2.11871e-20	2.49701e-18	-8.35768
CCDC149	6.14926e-46	3.50282e-43	-8.3314
AC048382.5	3.18324e-05	0.000289045	-8.24968
OASL	2.72715e-16	1.92579e-14	-8.11469
GIMAP5	1.29088e-09	3.33361e-08	-8.11131
IFITM3	1.59672e-13	7.64325e-12	-8.11096
KCNJ5	1.01989e-09	2.68138e-08	-8.11085
MVB12B	4.16426e-08	7.96898e-07	-8.09577
ABCC5	4.09008e-14	2.17066e-12	-8.03614
NOV	0.000298132	0.00195277	-8.02987
LACC1	1.47372e-24	2.26886e-22	-7.98522
OAS1	8.55749e-53	6.35822e-50	-7.95123
ETNK2	6.02826e-05	0.000505233	-7.90128
ITGA4	7.70383e-16	5.20359e-14	-7.89581
UCP3	6.95273e-06	7.74545e-05	-7.86754
LPAR5	5.41378e-06	6.20914e-05	-7.84348
L3MBTL4-AS1	0.00128119	0.00655122	-7.82156
AC140134.1	2.67551e-16	1.89717e-14	-7.77299
MEFV	6.13936e-12	2.38988e-10	-7.73711
CMPK2	1.73808e-17	1.47771e-15	-7.67968
SIGLEC16	4.95616e-06	5.73431e-05	-7.64442
TNFSF8	1.61207e-13	7.69516e-12	-7.62337
MX1	1.41594e-26	2.6301e-24	-7.6153
HEYL	9.15123e-05	0.000718683	-7.59129
RASL11A	7.66738e-08	1.38247e-06	-7.55431
NAIP	1.4323e-11	5.11124e-10	-7.54937
MEP1A	1.29529e-09	3.33361e-08	-7.54632
LRGUK	0.000565784	0.00333173	-7.53785
AP000919.4	2.45726e-06	3.08539e-05	-7.50404
TLR4	1.40686e-26	2.6301e-24	-7.50259
AC012368.1	4.88294e-07	7.28138e-06	-7.47032
AC011374.1	0.000388764	0.0024497	-7.43548
PDE8B	0.000112326	0.000851239	-7.38358
DDX43	1.71462e-05	0.000170158	-7.3586
FOXRED2	3.36998e-15	2.05677e-13	-7.27918
IL4I1	1.57477e-24	2.40278e-22	-7.27525
FHL1	3.12842e-13	1.45276e-11	-7.27483
CCND1	1.39248e-14	7.77651e-13	-7.26336
SLC29A4	0.000143141	0.00104535	-7.21792
APOBEC3A	2.35725e-08	4.76722e-07	-7.21183
PITPNM2	0.00116824	0.00606444	-7.18713
PPM1E	5.40985e-05	0.000460403	-7.17162
SIRPD	4.38309e-10	1.23195e-08	-7.1619
BATF	0.000184427	0.00128797	-7.14236
LILRA5	4.27809e-08	8.15941e-07	-7.13253
SPOCD1	0.00207341	0.00970223	-7.10592
MGC16275	6.19544e-08	1.13721e-06	-7.09305
TDRD9	5.27276e-13	2.35264e-11	-7.07776
SAMD9L	4.96353e-09	1.14624e-07	-7.05893
AC073957.3	4.14432e-06	4.89739e-05	-7.04497
ATP8B1	1.48636e-08	3.15863e-07	-7.02951
OAS2	3.70797e-29	8.5629e-27	-7.01891
GOLGA6L5P	7.35268e-17	5.58444e-15	-6.9897
DBNDD1	0.000754249	0.00423992	-6.9713
GVINP1	1.16517e-06	1.58279e-05	-6.9608
HAL	2.85165e-15	1.77468e-13	-6.93389
DEF6	1.19366e-17	1.04074e-15	-6.91736
KCNMB4	0.000246207	0.00165192	-6.91537
FRRS1	2.20675e-15	1.40713e-13	-6.8551
MIR503HG	0.000431637	0.00266291	-6.81171
GARNL3	0.000133697	0.000986124	-6.80767
MAFB	6.16121e-75	1.05289e-71	-6.8058
MTUS1	3.53862e-16	2.47834e-14	-6.78424
SRGAP3	1.33819e-14	7.52249e-13	-6.78185
RN7SL138P	1.00938e-05	0.000107271	-6.75333
ZBED3	7.26886e-08	1.31726e-06	-6.71574
DARS-AS1	0.000113612	0.000857939	-6.71463
ZNF480	2.4973e-13	1.16284e-11	-6.66321
AOC1	0.000489839	0.00296314	-6.64009
SPTBN2	0.000185571	0.00129463	-6.62322
HECTD2	2.75623e-06	3.43303e-05	-6.59724
XAF1	2.57591e-11	8.73408e-10	-6.58967
AC145138.1	9.00964e-05	0.00070854	-6.44592
SLC45A3	3.77851e-07	5.78593e-06	-6.43132
RASGRF1	5.42166e-05	0.000461142	-6.40921
ZNF33B	9.63551e-09	2.1067e-07	-6.40692
NPL	2.3645e-25	4.00068e-23	-6.3935
TLR5	2.20579e-07	3.5662e-06	-6.37431
ZNF804A	0.000554383	0.00327928	-6.34716
BST1	1.24065e-13	6.03171e-12	-6.33462
AL049634.1	1.79419e-05	0.000176324	-6.3319
GPR146	1.70532e-16	1.2454e-14	-6.33155
FGL2	5.70201e-10	1.57418e-08	-6.2988
EMBP1	0.000105097	0.000803942	-6.25566
RAG1	0.000670038	0.00383723	-6.25447
DNASE2B	0.000103557	0.000795186	-6.22553
ADRA2B	1.3616e-10	4.20607e-09	-6.21917
SASH3	4.13598e-21	5.15911e-19	-6.1955
UBE2Q2P1	2.20101e-07	3.56184e-06	-6.15018
LINC00680	1.1986e-05	0.000124576	-6.12259
IFT81	4.82308e-06	5.59549e-05	-6.11103
KDELC2	1.25787e-06	1.68859e-05	-6.09117
PLEKHA5	7.50111e-08	1.35791e-06	-6.08207
TCAF2	1.05412e-07	1.8571e-06	-6.06535
STK39	4.28861e-11	1.4013e-09	-6.00138
PLCB1	2.15829e-06	2.74631e-05	-5.99926
LRRC63	0.000257794	0.00172222	-5.98659
SCAMP5	2.51012e-07	4.02397e-06	-5.97767
NCAPH	7.68093e-08	1.38313e-06	-5.96837
NHS	2.9566e-11	9.92641e-10	-5.96561
AATBC	7.00101e-09	1.58254e-07	-5.91671
FABP3	7.73957e-09	1.73344e-07	-5.9002
AC010980.1	0.0017629	0.00849585	-5.88809
AC146944.2	7.70672e-05	0.000621227	-5.87858
AC060766.1	0.000160765	0.00115095	-5.85578
PDE3B	1.00954e-08	2.2005e-07	-5.85226
HERC6	1.66675e-06	2.17262e-05	-5.8375
PPP3CB-AS1	3.30153e-08	6.47017e-07	-5.83674
AC099524.1	0.00111725	0.00586203	-5.80651
CHN2	8.23105e-05	0.000656065	-5.8013
SLC22A23	0.00066624	0.00381958	-5.77627
MME	2.63547e-05	0.000246242	-5.76604
NLRP12	4.92793e-10	1.37829e-08	-5.75636
AC011899.2	2.83248e-05	0.000260799	-5.74796
EIF5A2	3.74976e-06	4.47483e-05	-5.73725
AC068587.6	9.81133e-05	0.000761425	-5.72401
IL1R1	2.13962e-12	8.78383e-11	-5.72196
THBS1	0.000383655	0.00242287	-5.71863
AC092375.2	5.56779e-09	1.27715e-07	-5.71207
C8orf31	0.001796	0.00861647	-5.6933
REPS2	2.22894e-16	1.59374e-14	-5.68785
UCHL1	0.00161797	0.00793157	-5.6685
SIDT1	1.29911e-06	1.73849e-05	-5.65284
CLN6	8.87093e-06	9.57041e-05	-5.60916
CIDEB	1.01961e-20	1.23575e-18	-5.60207
TNFSF12-TNFSF13	0.000494074	0.00298137	-5.60024
SPTBN5	0.000279788	0.0018482	-5.58464
TM4SF19	2.08016e-06	2.65679e-05	-5.58206
SRD5A3	1.46465e-15	9.58982e-14	-5.58125
RASSF2	5.15559e-09	1.18899e-07	-5.55617
MEGF6	5.68378e-13	2.51633e-11	-5.54359
CASD1	3.78246e-05	0.000336834	-5.54312
COL9A2	6.31402e-45	3.37188e-42	-5.54047
ITGA11	1.24241e-13	6.03171e-12	-5.52666
FZD1	5.06324e-12	1.99368e-10	-5.5168
CTD-2201I18.1	0.00163967	0.00802416	-5.49042
IFI44	2.91764e-29	6.83009e-27	-5.48935
FPR3	5.00539e-08	9.36879e-07	-5.48425
EGLN3	0.000142476	0.00104095	-5.45145
FAM13A	6.82768e-18	6.20629e-16	-5.43199
LINC01410	4.80952e-05	0.00041594	-5.41353
LPAR6	9.76507e-16	6.55601e-14	-5.38947
GIMAP8	2.76629e-05	0.000255392	-5.34786
LY6E	1.20138e-28	2.63211e-26	-5.34035
AC007038.1	0.000993948	0.00532964	-5.33395
GPR160	1.99738e-14	1.09753e-12	-5.32873
ITGAD	2.88447e-05	0.000264997	-5.29194
KEL	8.75855e-05	0.000692619	-5.2635
IFIT3	2.3055e-15	1.45921e-13	-5.26248
GREB1	0.000281275	0.00185587	-5.25506
DHRS9	6.61942e-06	7.41766e-05	-5.24012
PRKACB	3.45218e-11	1.15223e-09	-5.21213
B3GLCT	2.69118e-09	6.5141e-08	-5.16186
ABI3	1.22787e-21	1.57767e-19	-5.15335
CASKIN2	0.000181625	0.00127204	-5.14621
SECTM1	3.01872e-08	5.97762e-07	-5.13925
P2RY11	1.29634e-26	2.46146e-24	-5.13661
METTL7B	0.0010456	0.00554914	-5.12606
DISC1	5.50267e-09	1.26391e-07	-5.1035
AC015712.2	0.00119922	0.00619891	-5.1013
MAST4	1.37099e-05	0.000139949	-5.09842
PLXNC1	1.00303e-13	4.99731e-12	-5.09687
PRR34	9.63141e-05	0.000748822	-5.08988
LINC00504	2.43657e-06	3.06166e-05	-5.08223
DYSF	2.23132e-07	3.60066e-06	-5.07092
ALDH5A1	4.65725e-08	8.77483e-07	-5.06637
MAP10	0.000367026	0.0023386	-5.06176
TRIM2	0.000301813	0.00197008	-5.05831
RGS1	7.57047e-07	1.0781e-05	-5.04566
APOBR	1.30299e-10	4.03384e-09	-5.03942
EMB	9.15084e-13	3.91927e-11	-5.03578
LRRC4	0.00203401	0.00955712	-5.00818
LINC00921	8.354e-06	9.09889e-05	-4.98065
ARVCF	1.39154e-07	2.38038e-06	-4.97693
FABP5P7	1.03238e-11	3.81869e-10	-4.97099
TCF4	1.14414e-08	2.47496e-07	-4.96983
AIG1	6.73957e-07	9.75211e-06	-4.96178
CAMK1D	4.87878e-11	1.58204e-09	-4.95576
ZNF185	0.000504933	0.00303617	-4.94662
TBC1D8-AS1	0.000960134	0.0051874	-4.94485
PLEKHG2	1.24734e-17	1.08202e-15	-4.93088
LIPA	1.23248e-08	2.65597e-07	-4.92919
NR6A1	4.3758e-11	1.42706e-09	-4.92734
RGS14	1.58687e-09	4.0175e-08	-4.92564
SEMA3A	0.000208774	0.00143514	-4.91484
RGS2	3.08951e-15	1.90602e-13	-4.9144
TSPAN15	2.08484e-08	4.26681e-07	-4.88062
AC025164.2	0.000110415	0.000838242	-4.87916
AC242426.3	0.000156571	0.00112703	-4.87799
CTSF	8.42181e-12	3.17705e-10	-4.85221
SDC1	3.6979e-06	4.41604e-05	-4.8502
TRIM32	6.36249e-06	7.16262e-05	-4.83802
COLEC12	5.04834e-10	1.40736e-08	-4.83137
CHST13	4.57438e-05	0.000397617	-4.82727
RTKN	3.75424e-07	5.75392e-06	-4.81987
CLECL1	0.000739139	0.0041687	-4.80854
CSPG4	2.36622e-12	9.67375e-11	-4.80458
DOCK10	1.7231e-09	4.32395e-08	-4.8022
GGACT	0.000652994	0.00375598	-4.80044
AL031123.2	0.000435131	0.00268059	-4.78239
SDAD1P1	1.90525e-05	0.000185309	-4.77176
ZNF37BP	1.36574e-05	0.000139504	-4.76089
RNASE6	8.19936e-35	2.54762e-32	-4.73803
COL22A1	0.000665186	0.00381583	-4.71804
AMDHD2	4.70591e-21	5.82748e-19	-4.70796
P2RY8	8.93671e-17	6.66897e-15	-4.70403
NDN	8.95448e-06	9.64395e-05	-4.7028
PARP9	1.08665e-11	4.00212e-10	-4.6818
AC060766.7	0.000806885	0.00449037	-4.67833
IFI6	1.44255e-22	1.97214e-20	-4.67684
SELL	7.74478e-12	2.95803e-10	-4.67367
ADAM28	4.87793e-05	0.000421644	-4.66307
ZNF117	1.29354e-09	3.33361e-08	-4.66209
IRS1	1.72231e-05	0.000170723	-4.65846
SULT1A4	0.000520332	0.00310825	-4.65118
PDGFB	6.19369e-17	4.76775e-15	-4.64843
CDH23	2.01589e-08	4.14057e-07	-4.64484
SHMT1	2.47521e-16	1.76245e-14	-4.59648
H2AFY2	5.21493e-06	6.0093e-05	-4.54012
AC005082.1	3.17447e-06	3.87766e-05	-4.51471
IL16	8.51044e-08	1.5197e-06	-4.5072
CASZ1	0.000104704	0.000802012	-4.50043
SPON2	0.000117153	0.000881952	-4.49721
ATF5	1.92393e-10	5.83978e-09	-4.49354
IQCD	0.000152998	0.00110647	-4.49354
SEMA4F	0.00101468	0.00541873	-4.4861
TMEM44	0.00122214	0.00629828	-4.48331
2001-03-01	1.20216e-06	1.624e-05	-4.46186
SEPT7-AS1	0.000114764	0.00086511	-4.44855
RAB42	2.43812e-11	8.31639e-10	-4.44467
GDAP1	0.000165377	0.00117805	-4.43234
ADSSL1	7.53942e-07	1.0746e-05	-4.42373
ANKH	6.05532e-17	4.68233e-15	-4.42042
GPAT3	3.72652e-11	1.23177e-09	-4.4152
XYLB	0.000493966	0.00298137	-4.40959
BCL7A	0.00103845	0.00551978	-4.40914
RGL3	5.63635e-05	0.000476829	-4.40781
FANCL	0.00110571	0.00581252	-4.40354
RCSD1	8.87708e-09	1.95995e-07	-4.40015
HLA-DMB	1.09233e-16	8.116e-15	-4.39927
SLC16A7	4.62064e-08	8.7251e-07	-4.39464
AC120057.1	2.64283e-06	3.30141e-05	-4.39178
TMEM106A	5.37738e-12	2.10284e-10	-4.38419
NR4A3	1.69879e-05	0.000168955	-4.3683
CD163	9.49681e-10	2.51224e-08	-4.36655
C5orf42	0.000329594	0.00213171	-4.35863
ATP8B4	1.01489e-11	3.76214e-10	-4.34369
ZBED5-AS1	2.26784e-05	0.000215906	-4.34107
AHRR	7.19705e-07	1.03702e-05	-4.33191
DOC2A	4.14683e-06	4.89739e-05	-4.32389
KIF17	0.000997267	0.00534241	-4.31949
ZNF703	4.24668e-18	3.92278e-16	-4.31655
IFIT2	3.62828e-11	1.20549e-09	-4.31553
ITPRIPL1	0.00202214	0.00951964	-4.31287
SCCPDH	1.77093e-27	3.47856e-25	-4.31059
CYSLTR1	0.000371718	0.00236232	-4.30448
AMMECR1	8.58082e-06	9.29851e-05	-4.29448
SPRY2	4.26471e-09	1.00109e-07	-4.29371
SGMS1-AS1	0.000185212	0.00129293	-4.29355
PRDM11	0.00123354	0.00634368	-4.29246
AP003774.1	0.000303086	0.00197693	-4.28843
HFE	0.000263735	0.00175573	-4.2846
ST8SIA4	8.26219e-09	1.83845e-07	-4.27857
AC006033.2	2.95974e-06	3.64928e-05	-4.25829
GNG7	1.56593e-07	2.63907e-06	-4.22636
PARVG	7.66913e-08	1.38247e-06	-4.22282
SULT1B1	0.00209941	0.00979972	-4.22124
HEBP2	7.6909e-13	3.32733e-11	-4.21968
NCF4	4.99643e-10	1.39516e-08	-4.21457
AC009948.1	0.000177345	0.00124797	-4.21023
LDLRAD4	3.40893e-09	8.17045e-08	-4.20961
LY86	3.5299e-05	0.000316986	-4.20912
CHRFAM7A	0.000277877	0.00183913	-4.2061
AL662795.2	0.00110902	0.00582603	-4.20534
BNIP3	3.64228e-19	3.70493e-17	-4.17047
DGKG	1.27927e-08	2.75333e-07	-4.16858
PAM	9.19072e-09	2.02137e-07	-4.16451
IL10RB-AS1	3.58325e-05	0.000321102	-4.15831
LXN	4.49829e-06	5.276e-05	-4.15564
CPE	0.00104276	0.00553752	-4.15301
ITGB5	1.30671e-16	9.66685e-15	-4.12223
GLIPR1	1.95176e-07	3.204e-06	-4.11667
ZNF618	1.73978e-10	5.32816e-09	-4.09253
C1orf162	1.8954e-14	1.04824e-12	-4.08146
COL23A1	4.35529e-06	5.13648e-05	-4.0768
ZNF512B	0.000340189	0.00218942	-4.06665
IL1R2	0.00016936	0.00119892	-4.05002
AC018529.2	0.000101838	0.000783923	-4.04396
AC018755.2	1.10581e-12	4.68912e-11	-4.03782
STAC3	1.89029e-06	2.43614e-05	-4.03613
HTR7P1	0.000363589	0.00231929	-4.02184
SAMD9	2.53088e-07	4.05345e-06	-3.99843
LINC00094	2.68505e-09	6.5085e-08	-3.99057
CLEC3B	0.00120547	0.00622367	-3.98755
C11orf21	8.98127e-05	0.000706959	-3.98659
RAB39A	5.91452e-05	0.000497898	-3.98604
ZNF469	0.000924717	0.00502784	-3.98522
SCAMP1-AS1	5.02079e-06	5.80123e-05	-3.9804
CYTL1	2.31599e-09	5.66208e-08	-3.96744
MIR210HG	2.20481e-05	0.000211199	-3.96681
IQCK	3.1997e-10	9.26773e-09	-3.96313
TSPAN32	0.000167534	0.00118994	-3.96293
MLPH	0.000183427	0.00128321	-3.95943
MICAL3	0.000881829	0.00484396	-3.95675
FABP5	1.31734e-12	5.5312e-11	-3.95575
ZNF418	0.000213697	0.00146485	-3.95119
SRGAP1	3.63291e-11	1.20549e-09	-3.94849
ZNF528-AS1	1.31594e-06	1.75689e-05	-3.93967
CMBL	0.000193341	0.00134352	-3.93964
SORL1	2.88583e-05	0.000264997	-3.92924
PCED1B	0.000425848	0.00263575	-3.92918
PLA2G7	1.46679e-11	5.20042e-10	-3.92577
LRRC37A3	0.00129854	0.00661423	-3.9216
SAMSN1	4.89295e-13	2.18889e-11	-3.91801
MAPK12	4.28178e-10	1.20944e-08	-3.91741
TRPM2	2.91062e-09	7.01545e-08	-3.90716
KCNJ2	7.49718e-05	0.000605765	-3.90424
XPNPEP2	6.45208e-05	0.000535761	-3.89903
ROR1-AS1	1.13502e-05	0.000118851	-3.8976
GPRIN1	0.000570525	0.00335272	-3.88614
L1CAM	0.00165547	0.00808065	-3.87075
EHD3	2.75377e-05	0.000254649	-3.85621
RNF144A	0.000457588	0.00279276	-3.85166
ISG15	2.63099e-05	0.000245957	-3.85053
AC005674.2	0.000396577	0.00248701	-3.84713
ARMC6	3.04343e-06	3.74167e-05	-3.84311
KLHDC7B	0.000311582	0.00202689	-3.83945
DUSP6	3.10376e-05	0.000282881	-3.83465
MYO10	6.1218e-09	1.3986e-07	-3.82905
NEK11	0.000450859	0.0027576	-3.81921
VANGL1	2.48243e-05	0.000233861	-3.81921
ZFP41	0.000354295	0.00226677	-3.81615
GOLGA6L9	0.00135898	0.00688095	-3.81262
SPIRE2	0.000161702	0.00115717	-3.80023
SLC18B1	2.30967e-08	4.68764e-07	-3.79828
AL359752.1	0.00130943	0.00665584	-3.78873
BAIAP2-AS1	4.03547e-05	0.000356025	-3.78807
EPS8	7.35199e-19	7.34726e-17	-3.7798
ACCS	1.4457e-07	2.45582e-06	-3.77946
UBASH3B	6.66252e-07	9.66518e-06	-3.77519
DNPH1	2.74762e-08	5.50458e-07	-3.77367
LYNX1	0.000442692	0.00271542	-3.7643
NAGK	1.4497e-31	3.93236e-29	-3.76333
SMIM10	0.00145907	0.00728638	-3.75163
CEBPE	0.000175287	0.00123576	-3.74572
C1QB	1.5344e-06	2.01858e-05	-3.73523
NUTM2D	3.39098e-07	5.25371e-06	-3.73465
ATP9A	3.21501e-06	3.91878e-05	-3.717
AC004893.2	0.000125024	0.000933803	-3.71699
IGSF3	4.72056e-05	0.000409075	-3.71282
ARHGAP27P1-BPTFP1-KPNA2P3	7.75469e-12	2.95803e-10	-3.70459
AL139384.1	0.000144533	0.00105372	-3.69344
IFITM2	7.2301e-14	3.67724e-12	-3.68487
BORCS7	1.11995e-07	1.95294e-06	-3.67873
FER	1.42493e-07	2.42777e-06	-3.67403
C2	1.35554e-16	9.98481e-15	-3.66463
AL365277.1	5.80461e-06	6.5998e-05	-3.65554
TMEM117	0.000109739	0.000834524	-3.65159
S100Z	0.0011204	0.00587555	-3.64839
ZMAT1	9.24048e-05	0.000723034	-3.64456
SSC5D	0.00163353	0.0079987	-3.63972
GOLGA6L4	0.000276673	0.00183187	-3.63827
SERPINB8	2.25824e-08	4.59965e-07	-3.63802
XYLT1	3.91456e-10	1.11493e-08	-3.63785
TCN2	3.65625e-09	8.71432e-08	-3.63492
DCBLD1	7.374e-07	1.05717e-05	-3.6234
GCNT1	2.51051e-11	8.52926e-10	-3.6211
TGFBR2	4.01595e-07	6.11663e-06	-3.61631
SYNGR1	5.06108e-07	7.51423e-06	-3.60881
USP51	0.000105432	0.000805785	-3.60781
LSP1	1.45839e-15	9.58552e-14	-3.60666
DDIAS	2.71046e-05	0.000250916	-3.6036
SLC36A1	1.97842e-15	1.27582e-13	-3.56685
DHODH	5.86158e-05	0.000493684	-3.56489
TGFBI	1.45074e-15	9.5721e-14	-3.56067
FAAH	6.81059e-07	9.84655e-06	-3.55957
RAP2C-AS1	0.000876522	0.00481791	-3.55939
NUDT14	8.42367e-06	9.15725e-05	-3.55624
CDKN2B	2.17264e-08	4.43586e-07	-3.5427
VENTX	4.41091e-07	6.65884e-06	-3.53415
SLC35B4	3.33378e-13	1.53148e-11	-3.53327
AC011481.3	0.000481578	0.00292247	-3.53218
EPDR1	0.00128907	0.00657579	-3.5321
ADGRE4P	0.00057496	0.00336951	-3.53014
ADGRD1	0.000993769	0.00532964	-3.52812
RHOBTB2	2.60424e-07	4.16704e-06	-3.51882
TICAM2	1.44092e-05	0.000145962	-3.51708
SUSD1	2.07017e-07	3.38213e-06	-3.49612
IGFBP4	0.000398488	0.00249808	-3.49545
GIMAP1-GIMAP5	2.19955e-05	0.000210814	-3.48756
C11orf95	0.0014485	0.00723785	-3.4863
PBXIP1	2.79422e-10	8.16246e-09	-3.48542
NUPR1	1.33885e-12	5.60774e-11	-3.4853
ADAT3	0.00055633	0.00328853	-3.4842
ZNF428	1.8514e-05	0.000180689	-3.48417
ARHGAP27	8.34951e-06	9.09889e-05	-3.47925
CD36	6.20879e-10	1.69763e-08	-3.47897
AL138756.1	2.21754e-05	0.000212062	-3.46263
TRAF5	1.62869e-07	2.73138e-06	-3.44933
TCTA	3.32098e-05	0.000300276	-3.44836
TP53I3	3.18238e-08	6.26539e-07	-3.44645
SLC35A5	5.48106e-10	1.51563e-08	-3.43766
EIF2AK2	1.669e-07	2.79075e-06	-3.43621
GTF2IRD2B	0.00177733	0.00855092	-3.43135
FLRT2	6.15025e-07	9.00614e-06	-3.42189
HTR7	0.00158341	0.00780019	-3.42174
SUCNR1	0.000119024	0.000894065	-3.42023
PAQR7	1.08777e-09	2.85106e-08	-3.40652
ARMCX4	5.48361e-09	1.26123e-07	-3.40276
HSPA7	4.10081e-05	0.000361417	-3.39973
LOXL3	1.6496e-07	2.76102e-06	-3.39694
GRAMD4	3.40273e-25	5.7009e-23	-3.39381
LUCAT1	0.00164093	0.008028	-3.3928
TBC1D10C	1.96692e-05	0.00019109	-3.3874
ENC1	2.00428e-08	4.12665e-07	-3.38627
EPB41L1	9.18808e-05	0.000720376	-3.3848
WDR54	0.000109418	0.000832523	-3.38379
GOLGA8H	5.11344e-05	0.000439114	-3.37541
AC138866.1	0.000105258	0.000804811	-3.371
SLC2A8	3.22136e-10	9.31469e-09	-3.36535
GAS8	8.95602e-06	9.64395e-05	-3.35176
ZNF345	0.00142981	0.00717357	-3.34911
TRAF3IP1	0.000263897	0.00175613	-3.34784
GIMAP1	1.58509e-07	2.6661e-06	-3.3471
ABCC6	5.592e-05	0.000473547	-3.33684
PLCG1	4.28152e-12	1.69761e-10	-3.33578
MMP19	3.12092e-08	6.1657e-07	-3.33267
ANKRD6	2.09459e-08	4.28164e-07	-3.32336
ZNF514	4.65057e-05	0.000403624	-3.31974
AC098614.1	0.00114406	0.00597704	-3.31806
TRIM14	6.48348e-09	1.47728e-07	-3.31643
EPN2	1.63566e-09	4.13487e-08	-3.30542
ADAP2	1.04565e-14	6.03685e-13	-3.29846
H1F0	2.85585e-15	1.77468e-13	-3.29036
CDC14A	4.331e-07	6.54398e-06	-3.27092
CLCN4	7.0128e-10	1.89923e-08	-3.26999
ZNF395	1.73584e-09	4.34953e-08	-3.2654
KCNAB3	0.00191836	0.00908867	-3.26527
TBC1D4	7.78786e-07	1.10629e-05	-3.26286
LINC00863	0.000424973	0.00263129	-3.26131
NRAV	1.12294e-05	0.000117729	-3.25747
IRF7	9.0355e-05	0.000710247	-3.25263
PDLIM2	6.96181e-09	1.57577e-07	-3.24979
CCDC159	1.59955e-10	4.90748e-09	-3.2488
IFNLR1	1.80433e-05	0.000177031	-3.24747
AC106782.2	3.78342e-06	4.50644e-05	-3.24688
GPAT2	0.000122048	0.000915575	-3.24285
ABHD14A	4.28387e-05	0.000374749	-3.23273
NBPF1	2.70918e-08	5.44032e-07	-3.22403
THOP1	4.61872e-06	5.39872e-05	-3.22352
ME3	0.000202497	0.00139648	-3.22311
TDRKH	0.000264049	0.00175645	-3.22113
PYROXD2	3.29935e-06	3.99482e-05	-3.20819
RRN3P1	1.4777e-06	1.94849e-05	-3.19994
TMEM154	1.5343e-05	0.000154506	-3.19633
LINC01504	9.55318e-05	0.000743755	-3.19592
AC241585.2	1.49429e-07	2.52544e-06	-3.18844
AATK	2.65909e-05	0.000247711	-3.18639
GAMT	3.97074e-05	0.000350676	-3.18518
HGSNAT	6.37488e-07	9.28885e-06	-3.18197
SLCO4C1	0.00114848	0.00599461	-3.16767
PPP1R21	7.5241e-12	2.88295e-10	-3.16583
NMB	0.000157974	0.00113477	-3.15632
ADIRF-AS1	1.4284e-08	3.05123e-07	-3.15487
RNF125	7.1944e-10	1.94226e-08	-3.15011
MAML3	1.13828e-05	0.000119119	-3.14792
RFLNB	3.82216e-17	3.05219e-15	-3.14347
ZNF75A	8.18374e-05	0.000654125	-3.13882
RMDN2	3.64889e-05	0.0003263	-3.12998
FKRP	1.98798e-08	4.09802e-07	-3.12795
TSEN54	2.8523e-05	0.000262341	-3.12417
IDNK	8.39853e-05	0.000667857	-3.12299
NCOA5	4.11809e-05	0.000362379	-3.12035
KRCC1	4.67994e-07	7.03391e-06	-3.11413
OR52K3P	0.000333349	0.00215129	-3.1119
NT5DC2	8.07584e-06	8.85234e-05	-3.10655
IGFLR1	1.15959e-12	4.88086e-11	-3.10454
SLC2A9	8.52747e-06	9.25244e-05	-3.10311
PPAN-P2RY11	5.94873e-05	0.000500531	-3.08632
PSEN2	0.00052941	0.0031523	-3.08529
TMEM144	6.38971e-08	1.1691e-06	-3.0817
ARSD	5.30708e-05	0.000453237	-3.08119
SNX29	1.30102e-13	6.28053e-12	-3.07889
NAPEPLD	0.00119211	0.00617332	-3.07177
ARMCX5-GPRASP2	9.87752e-05	0.000766214	-3.06874
MBOAT1	1.17508e-06	1.59373e-05	-3.0669
P2RX1	8.78662e-06	9.49144e-05	-3.06606
SMARCD3	1.75163e-05	0.000173226	-3.05967
TMEM268	6.26019e-25	1.00925e-22	-3.05644
ZNF37A	2.24956e-05	0.000214525	-3.05628
ATP7A	7.19599e-08	1.30544e-06	-3.05456
BIN2	1.3562e-08	2.90792e-07	-3.05194
IFI35	5.36517e-08	9.97664e-07	-3.05115
HPS1	1.72594e-07	2.88315e-06	-3.04981
PON2	0.000239299	0.00161189	-3.04955
APPL2	3.81217e-07	5.82703e-06	-3.04905
DPH6	0.000603796	0.00352039	-3.04654
ZIK1	7.96444e-05	0.000638526	-3.03236
AC093525.7	5.45837e-06	6.25188e-05	-3.03104
FCGR2C	8.69745e-05	0.000688743	-3.02438
ZNF501	0.00105756	0.00559873	-3.02093
ULK2	1.1717e-08	2.52818e-07	-3.02058
ALPK3	0.00139698	0.00702976	-3.01383
ZNF285	0.00170208	0.00824691	-3.01301
PRMT6	0.000278363	0.00184092	-3.00974
CYB561A3	4.21407e-09	9.93299e-08	-3.00743
ATF7IP2	0.000711168	0.00403089	-3.00493
ZNF69	0.00101042	0.00539936	-3.00437
ENOSF1	9.16062e-07	1.28211e-05	-3.00268
MAP4K1	5.13044e-05	0.00043991	-3.00208
SULF2	7.17883e-06	7.96617e-05	-2.99586
GUSBP1	0.000114305	0.000862791	-2.99319
RIPK3	9.23744e-07	1.29181e-05	-2.99302
RNLS	0.0010363	0.00551008	-2.98792
ERV3-1	6.55988e-05	0.000542603	-2.9877
RAB40B	0.00189203	0.00898888	-2.98442
PGGHG	0.000171941	0.00121418	-2.97368
PHLDA1	6.28906e-07	9.18579e-06	-2.97239
ISG20	0.00036892	0.00234804	-2.96563
LPL	2.12442e-09	5.22709e-08	-2.96171
FZD2	9.94798e-05	0.00077063	-2.95852
GRIN3B	0.000920966	0.00501542	-2.94894
AC144831.1	0.000535002	0.00317894	-2.94754
MILR1	7.52948e-07	1.0746e-05	-2.94559
GPRASP1	0.000580677	0.00340068	-2.94408
B3GNT7	0.000740197	0.00417329	-2.94319
ZNF470	4.71464e-05	0.000408769	-2.93056
LRRC75B	0.000581771	0.00340592	-2.9216
HSD17B14	2.25234e-17	1.88678e-15	-2.92023
CAMK1	8.02531e-07	1.13718e-05	-2.91674
SMPDL3A	6.06219e-13	2.67692e-11	-2.9151
C1orf56	0.000493466	0.0029798	-2.91456
GALNT4	0.000630071	0.00364801	-2.9144
RCBTB2	1.08625e-05	0.000114023	-2.9141
MARCKS	4.34025e-10	1.22394e-08	-2.90596
ZDHHC1	0.00194944	0.00921548	-2.90585
DNMBP	0.000132745	0.000980329	-2.90357
PSMG3-AS1	0.00152935	0.00758197	-2.90236
ARHGAP4	6.01485e-07	8.81542e-06	-2.90216
TMEM80	5.47941e-06	6.26758e-05	-2.90191
TNFAIP8L2	0.000730957	0.00413073	-2.89986
ITSN1	6.98445e-13	3.05262e-11	-2.89914
C15orf52	4.6086e-08	8.71199e-07	-2.89755
KRBA1	2.93491e-11	9.87298e-10	-2.89711
ZNF268	1.46555e-06	1.93396e-05	-2.89557
HMOX1	4.60685e-13	2.07175e-11	-2.89367
ZNF792	0.000818742	0.00454461	-2.89176
STK32C	3.26685e-05	0.000295695	-2.88314
PATL2	3.25761e-05	0.000295015	-2.88243
A2M	3.3296e-13	1.53148e-11	-2.88011
CD300A	1.01634e-07	1.79424e-06	-2.87472
RAB38	0.00150541	0.00748281	-2.87192
ASGR1	3.99678e-06	4.73819e-05	-2.87115
TSPYL4	0.000538318	0.00319643	-2.85955
ZNF559	1.02087e-06	1.40918e-05	-2.85734
ZNF528	1.65042e-09	4.16603e-08	-2.85715
LINC00173	0.00214021	0.00995662	-2.85602
PAFAH1B3	7.79026e-05	0.000626778	-2.84925
FRMD4B	0.000513603	0.00308072	-2.8461
TEX261	0.000203571	0.00140162	-2.84255
RAPH1	1.13994e-11	4.16248e-10	-2.83872
AC093525.6	2.39216e-06	3.01028e-05	-2.83741
ZNF549	6.46436e-06	7.26772e-05	-2.83149
SLC4A2	2.63893e-09	6.40577e-08	-2.82975
DAPP1	3.80351e-14	2.02487e-12	-2.82966
POLR3H	5.84891e-06	6.64575e-05	-2.82837
CD320	0.0019165	0.00908238	-2.82455
GAS6	0.000392122	0.00246577	-2.82343
AC018647.2	0.00212631	0.00990635	-2.82326
EPHB6	5.90391e-06	6.69488e-05	-2.8214
ALG14	0.000403403	0.00252796	-2.81468
DHRS12	0.000110327	0.000837945	-2.81302
ARPIN	1.79695e-05	0.000176484	-2.80849
PID1	0.000353367	0.00226168	-2.80422
MARVELD1	0.000156774	0.00112753	-2.80391
PIK3C2B	4.20095e-05	0.000368532	-2.78661
CR1	0.000885141	0.00485898	-2.78154
IFT80	1.24994e-05	0.000129143	-2.77883
GIPC3	2.28831e-05	0.000217734	-2.77594
MMP9	6.4202e-14	3.30466e-12	-2.76627
DHX57	2.36189e-11	8.08863e-10	-2.75433
TBCD	1.54414e-05	0.000155131	-2.7542
AL359075.1	0.000313393	0.00203712	-2.75378
ZNF124	0.00127022	0.00650908	-2.74554
DHRS11	1.35221e-05	0.000138288	-2.74552
GPR35	6.69111e-07	9.69841e-06	-2.74507
PTPRO	7.68753e-05	0.000619973	-2.74258
PSPH	0.00155536	0.0076886	-2.74127
DPY19L1	1.78856e-07	2.97034e-06	-2.73964
GPR132	0.000804439	0.00448079	-2.73739
PIGM	3.08739e-05	0.000281689	-2.73738
B3GNT8	1.15848e-10	3.60605e-09	-2.73255
FAM131B	0.000183493	0.00128321	-2.72928
LDAH	6.77895e-06	7.56666e-05	-2.72724
LILRB2	5.11633e-05	0.000439141	-2.72544
RAD51D	0.000199643	0.00138014	-2.72199
SENP7	1.90582e-13	9.02178e-12	-2.71988
SFXN5	0.000159734	0.00114489	-2.71819
NAT1	0.00105058	0.00556866	-2.71646
HEATR3	4.47033e-08	8.48816e-07	-2.71359
CC2D2A	0.00202614	0.00953322	-2.71342
RNF170	0.00200031	0.00943248	-2.70808
KIAA0930	7.24912e-13	3.14417e-11	-2.7047
RBP7	0.000170409	0.00120485	-2.69966
ADHFE1	7.87729e-05	0.000632589	-2.69957
TBC1D24	1.83903e-07	3.04231e-06	-2.69794
SLFN12	2.12837e-05	0.000205027	-2.69698
AP2A2	7.44908e-17	5.63263e-15	-2.69505
MRNIP	1.04222e-11	3.84677e-10	-2.69287
AC021054.1	0.00104664	0.00555296	-2.69265
NABP1	4.61264e-09	1.07495e-07	-2.68638
HYI	9.22811e-08	1.63929e-06	-2.685
HLA-DMA	2.19728e-06	2.78349e-05	-2.68129
EXO5	0.0010085	0.00539412	-2.68046
BACE1	3.65095e-12	1.46115e-10	-2.67928
AC099548.2	0.00182204	0.00870474	-2.67651
APAF1	8.5773e-18	7.65802e-16	-2.6765
ZFP92	0.000644669	0.0037156	-2.673
ARHGEF6	0.00079301	0.0044229	-2.67222
IRF9	2.05643e-16	1.47657e-14	-2.67104
SASH1	3.82291e-06	4.54942e-05	-2.66825
SDCCAG3	5.10264e-10	1.41581e-08	-2.66579
ALDH1A1	1.65018e-08	3.46012e-07	-2.66393
TLDC1	2.15214e-07	3.49933e-06	-2.66107
FN3K	6.38772e-05	0.000531308	-2.6587
ANKRD36	7.35751e-06	8.13802e-05	-2.65683
CEP85L	1.68855e-09	4.24346e-08	-2.65606
MPHOSPH6	1.74316e-06	2.26187e-05	-2.64416
PRKX	7.22304e-07	1.03901e-05	-2.63876
PTPDC1	0.0006496	0.00373897	-2.63689
AC079781.5	2.20749e-05	0.000211338	-2.63402
GBP5	6.49663e-05	0.000538477	-2.63306
FANCC	0.00067373	0.00385015	-2.62987
IKZF1	1.22726e-07	2.1163e-06	-2.62813
GSPT2	6.98282e-05	0.000571227	-2.62809
BISPR	3.7148e-07	5.69858e-06	-2.62659
ZNF75D	0.00087529	0.00481424	-2.62616
TSPAN4	7.20476e-14	3.67529e-12	-2.61646
TUBB2A	1.7824e-05	0.000175458	-2.61598
SNX24	2.55941e-10	7.58021e-09	-2.61447
WDR77	0.000429839	0.00265565	-2.61365
TANC2	9.30737e-06	9.97827e-05	-2.60983
IFIT5	2.28486e-08	4.64281e-07	-2.60766
DHFR	4.59173e-05	0.000398923	-2.60647
FYB1	5.71782e-05	0.000482512	-2.60305
ITPK1	8.24047e-07	1.16478e-05	-2.59728
SIGLEC14	3.75728e-08	7.27159e-07	-2.59674
AC133065.6	0.00183779	0.00876774	-2.5861
INTS9	8.56268e-06	9.28475e-05	-2.5804
SLC35F6	7.8622e-19	7.78835e-17	-2.57805
GLB1L	0.000811504	0.00451132	-2.57246
THAP8	5.87676e-08	1.07987e-06	-2.56099
ZDHHC14	0.00104015	0.00552708	-2.55653
HACD4	1.10067e-06	1.51079e-05	-2.55137
DOK2	1.04519e-17	9.20684e-16	-2.55132
CMKLR1	5.23501e-05	0.000447529	-2.54914
PEX11A	0.000138085	0.0010145	-2.54783
AL118506.1	0.000145686	0.00106104	-2.5477
TGFBR1	2.50955e-12	1.02109e-10	-2.54137
RASGRP4	1.21372e-06	1.63582e-05	-2.53923
JDP2	7.44532e-09	1.67412e-07	-2.53407
AIF1	3.14742e-08	6.21088e-07	-2.53397
PDK2	3.80532e-05	0.000338164	-2.52869
GGTA1P	3.32998e-10	9.59628e-09	-2.52806
SLC46A3	0.000908564	0.00496053	-2.52296
PSMD6-AS2	0.000916902	0.00499647	-2.51639
LINC00467	5.51114e-05	0.00046764	-2.51551
PINK1-AS	0.000345252	0.00221805	-2.51466
ZSCAN26	0.00101767	0.00543297	-2.50803
ZNF362	0.00116051	0.00603343	-2.50759
ZC2HC1A	1.32743e-07	2.27756e-06	-2.50729
CASP1	6.23152e-12	2.42024e-10	-2.5052
SLC38A6	2.71086e-07	4.30938e-06	-2.50288
SH3RF3	2.73573e-07	4.34085e-06	-2.50012
GPNMB	6.65186e-14	3.4034e-12	-2.49452
ID2	4.63214e-07	6.98048e-06	-2.49221
CCDC88B	3.69267e-09	8.78887e-08	-2.49136
CPAMD8	7.52192e-06	8.2984e-05	-2.49105
MGAT4A	6.20761e-15	3.69623e-13	-2.48879
TRPS1	2.19174e-07	3.55357e-06	-2.48655
OXER1	1.04661e-06	1.44238e-05	-2.4859
AL109811.3	0.000975294	0.00525269	-2.48574
ARHGAP25	3.57927e-17	2.87165e-15	-2.48332
MED22	2.04972e-05	0.00019857	-2.47867
ZNF252P	0.000638672	0.00368476	-2.47372
LLGL2	9.88987e-05	0.000766824	-2.47331
AC005154.3	0.000205517	0.00141388	-2.47314
RAP2B	1.10212e-13	5.40844e-12	-2.47295
MYL9	0.000750118	0.00422364	-2.47175
ANO5	0.000799653	0.00445558	-2.47082
AC012651.1	2.91651e-05	0.000267383	-2.46876
TBC1D8	3.1665e-14	1.70701e-12	-2.46679
GALNT10	2.78419e-06	3.45778e-05	-2.46555
CENPBD1	0.0016193	0.00793359	-2.46361
NUP35	0.00130735	0.00665253	-2.46306
RNF141	9.00191e-15	5.23244e-13	-2.4592
PLA2G15	2.12702e-05	0.000205012	-2.45908
CUEDC1	9.01886e-10	2.39694e-08	-2.4562
FBXL17	3.931e-05	0.000347706	-2.45359
MFSD1	2.00936e-10	6.06679e-09	-2.44975
HELZ2	7.18115e-09	1.61685e-07	-2.44592
GXYLT1	2.09325e-05	0.000202305	-2.44125
FNTB	5.5172e-07	8.13489e-06	-2.4369
TFDP1	1.72976e-05	0.000171362	-2.4339
PUDP	0.000900198	0.00492102	-2.43086
PARP8	2.78421e-10	8.14714e-09	-2.42316
AGA	1.16047e-11	4.22843e-10	-2.4216
ARSA	0.000809445	0.0045028	-2.42073
ZNF763	0.00204886	0.0096163	-2.4162
CNPY4	7.93348e-05	0.000636504	-2.41587
PPP1R3G	0.000199806	0.00138071	-2.41436
AP5S1	0.00107627	0.00568541	-2.40707
NOP14-AS1	7.71057e-07	1.09713e-05	-2.402
WAC-AS1	0.00166652	0.00812529	-2.39912
IKBIP	3.49301e-05	0.000314026	-2.39904
ODF3B	3.57932e-06	4.29544e-05	-2.3976
ABHD6	1.36354e-10	4.20607e-09	-2.39699
TMEM131L	0.000544614	0.00322932	-2.39656
NRBP2	4.66742e-07	7.02505e-06	-2.39634
C11orf63	0.00110091	0.00579229	-2.39442
TBCK	0.00129632	0.00660675	-2.39408
SLC26A2	3.74464e-05	0.000333988	-2.39131
ZNF611	0.000329817	0.00213171	-2.38545
CEP78	4.28498e-05	0.000374749	-2.38189
ZNF33A	1.79902e-06	2.33081e-05	-2.37752
ZBED1	2.57752e-09	6.26561e-08	-2.37652
CIITA	0.00197868	0.00934338	-2.37378
ZNF512	1.79012e-05	0.000176116	-2.37315
CHST7	0.00110204	0.00579649	-2.37244
NSMF	4.77459e-07	7.15101e-06	-2.37232
PPM1L	1.08108e-05	0.000113636	-2.37199
FKBP9	5.31065e-05	0.000453315	-2.36772
CLSTN3	4.66424e-06	5.44076e-05	-2.36303
CD3EAP	0.000835087	0.00462137	-2.36187
PUS7	0.00209589	0.00978596	-2.35619
RGS19	2.37952e-17	1.95498e-15	-2.35554
MAN1A2	0.000649349	0.00373879	-2.35398
ZNF542P	3.43583e-05	0.000309351	-2.3503
PMF1	9.1927e-08	1.63469e-06	-2.3494
SLC8A1	0.000406905	0.00254404	-2.34576
RBBP9	0.000946586	0.0051223	-2.34558
AC004812.2	0.00112766	0.00590397	-2.34223
PMVK	1.26773e-07	2.1817e-06	-2.34205
FBXO10	3.54787e-07	5.47692e-06	-2.34183
AC004687.1	0.00169163	0.00821024	-2.34001
BCLAF3	0.000751256	0.00422727	-2.3392
LRRC45	0.00140364	0.00705701	-2.33879
ZNF613	0.0013355	0.00677624	-2.3369
FN3KRP	6.94126e-06	7.73771e-05	-2.33554
TOR2A	3.75975e-11	1.24035e-09	-2.33296
PPFIBP2	1.15203e-05	0.000120336	-2.33249
WLS	0.000450494	0.00275635	-2.3313
EPHA1-AS1	0.00202066	0.00951529	-2.33089
METTL18	0.00133926	0.00679328	-2.32878
PSD4	7.03072e-06	7.81705e-05	-2.32875
ZBTB42	0.000312621	0.00203287	-2.32473
STAT1	2.16415e-11	7.47134e-10	-2.3226
RPS6KA2	1.4782e-08	3.14975e-07	-2.31852
ULK3	2.14196e-09	5.25918e-08	-2.31627
ARHGAP26	3.78326e-06	4.50644e-05	-2.31575
DET1	0.000570919	0.00335388	-2.31483
MAP3K13	0.00012636	0.000942129	-2.31462
PRDM1	1.14657e-06	1.5625e-05	-2.31429
PPIP5K1	0.000127349	0.00094785	-2.30593
CCNYL1	1.03239e-10	3.23124e-09	-2.30397
ZDHHC2	2.92136e-09	7.03143e-08	-2.29695
MOB3A	6.31948e-12	2.44884e-10	-2.2938
HEXA	2.85894e-19	2.94315e-17	-2.29248
DTX3L	3.83987e-07	5.86413e-06	-2.29233
EVI5L	4.83499e-08	9.07968e-07	-2.29223
MCUB	7.87118e-10	2.11495e-08	-2.29185
ROBO3	0.000257675	0.0017221	-2.29061
CCDC191	0.000114729	0.00086511	-2.29005
BCL2	1.28661e-07	2.21197e-06	-2.28703
CD300C	0.000160211	0.00114746	-2.28611
FCGRT	1.03397e-09	2.71421e-08	-2.28469
PRAG1	8.80286e-05	0.000695479	-2.28229
CALM2	6.30655e-19	6.33957e-17	-2.27991
PPFIA4	0.000140849	0.00103171	-2.27919
SH3KBP1	1.41584e-07	2.41711e-06	-2.27889
ALKBH8	0.000505734	0.00303992	-2.27742
GAS7	1.58783e-12	6.60203e-11	-2.27643
SULT1A1	0.000153319	0.00110785	-2.27539
C4orf36	2.37131e-05	0.00022488	-2.27288
CTSD	3.6609e-07	5.63614e-06	-2.27267
TXNDC16	3.18079e-06	3.88261e-05	-2.27253
SGSM2	1.13704e-06	1.55323e-05	-2.26956
TLR6	1.7943e-05	0.000176324	-2.269
ADCK5	7.42857e-05	0.000600789	-2.26893
BPHL	0.000952019	0.00514844	-2.26857
PCCA	0.00172833	0.00835277	-2.26709
SCAMP4	2.43311e-12	9.9235e-11	-2.26541
LYL1	4.31826e-06	5.09632e-05	-2.26435
SYNE3	8.78165e-10	2.34851e-08	-2.25412
GMDS-AS1	0.00186435	0.00887217	-2.25397
HIST1H3E	0.000928731	0.00504004	-2.25146
TNFSF13	1.15643e-06	1.57273e-05	-2.25011
CCDC71	0.00186201	0.00886349	-2.24862
ZFHX3	5.41724e-08	1.00625e-06	-2.24835
TBL1X	2.30982e-06	2.91095e-05	-2.24807
MBNL3	9.17563e-05	0.000719937	-2.24797
PLAU	0.000781091	0.00436639	-2.24682
PHTF2	1.66568e-08	3.48834e-07	-2.2458
OSGIN1	4.46677e-06	5.24262e-05	-2.24415
MDM4	2.77916e-08	5.55474e-07	-2.24157
USP54	0.000745102	0.00419817	-2.24073
CD302	3.22157e-07	5.04468e-06	-2.23987
SATB1	1.68281e-05	0.000167662	-2.23883
CROCC	2.69221e-05	0.000249632	-2.23706
GUSBP11	7.84506e-05	0.000630594	-2.23684
DHRS1	4.92577e-06	5.70302e-05	-2.23366
SMARCAD1	0.000512233	0.00307358	-2.23364
ZNF70	0.00102396	0.00545803	-2.23216
OSBPL3	0.00168272	0.00818328	-2.22654
VPS54	0.000112492	0.000851738	-2.22452
INPP5D	6.59849e-05	0.000544742	-2.22449
UCP2	1.8234e-10	5.5643e-09	-2.22395
LRCH3	6.63734e-07	9.63682e-06	-2.22085
ELMO1	9.02595e-07	1.2643e-05	-2.22005
LRP3	3.32725e-06	4.01549e-05	-2.21932
RPS6KA4	1.37031e-11	4.90926e-10	-2.21877
IL12RB1	0.00149771	0.00745314	-2.21824
TM2D2	5.0803e-10	1.41396e-08	-2.21769
ZNF606	0.00140024	0.007042	-2.21751
DOLK	0.00189497	0.00900032	-2.21651
SPIDR	1.26822e-05	0.000130636	-2.21507
KIF1BP	0.000349985	0.00224339	-2.21414
METTL7A	0.00164394	0.00804042	-2.21256
MALT1	5.8627e-08	1.07845e-06	-2.21173
TPM3P9	1.02521e-05	0.000108683	-2.20953
SLC38A7	7.34196e-06	8.12609e-05	-2.20886
MKL2	3.71085e-05	0.000331147	-2.20781
NMRK1	8.956e-05	0.000705908	-2.20726
TOR1B	6.49183e-11	2.07362e-09	-2.20655
SLC37A2	1.20235e-05	0.00012483	-2.20614
CREM	1.77121e-05	0.000174758	-2.20396
ANPEP	2.62965e-06	3.28735e-05	-2.20168
MYO5A	1.74295e-07	2.90587e-06	-2.20104
OGG1	6.02176e-06	6.80594e-05	-2.198
PLOD1	1.44744e-11	5.15071e-10	-2.19619
ZFP36L2	2.07252e-10	6.24642e-09	-2.19275
FAM228B	0.000785721	0.00438865	-2.19092
SLC2A5	2.22838e-05	0.000212742	-2.18938
EXTL2	6.00396e-06	6.79482e-05	-2.18767
LIMD1	2.07585e-19	2.23108e-17	-2.18691
C17orf80	0.00126214	0.00647711	-2.18558
PHYKPL	0.000332204	0.00214551	-2.18359
SGPL1	5.59324e-06	6.37644e-05	-2.18352
ABRACL	7.52036e-09	1.68877e-07	-2.18248
C5AR2	0.00175897	0.00848168	-2.18145
ZNF600	0.000218166	0.00149189	-2.18027
CHPF2	5.95166e-05	0.000500531	-2.17985
CSF3R	1.42461e-06	1.88576e-05	-2.17968
CLSTN1	8.53596e-09	1.89197e-07	-2.17964
SLC19A1	0.00173859	0.00839289	-2.17925
C16orf62	0.000267819	0.00178015	-2.17882
GIMAP4	0.00144325	0.00721981	-2.17707
NID1	0.000393032	0.00246734	-2.1745
JPT1	2.54422e-08	5.1332e-07	-2.16646
DNASE1	0.000150133	0.00108805	-2.1658
TMEM150A	2.01268e-06	2.58218e-05	-2.16279
LILRA2	0.0015478	0.00766009	-2.1606
RRN3P3	0.000163161	0.00116468	-2.16045
TMEM170B	8.68435e-10	2.32613e-08	-2.15953
RAD51B	0.00138712	0.00699039	-2.15826
SERPING1	6.86278e-05	0.000562485	-2.15787
GALNT1	0.000220059	0.00150303	-2.15731
CHMP6	0.000892611	0.0048868	-2.15445
NRGN	8.20762e-05	0.000655163	-2.15327
ZNF552	0.000524504	0.0031261	-2.15096
ZNF449	0.000233168	0.00157744	-2.14935
ZNF22	0.000564033	0.00332371	-2.14924
GRB10	0.000166119	0.00118284	-2.1489
ZNF518B	7.64073e-05	0.00061649	-2.14657
CD72	8.25924e-06	9.01866e-05	-2.14515
STX2	6.18531e-07	9.04973e-06	-2.14452
RASGRP3	4.0475e-07	6.14824e-06	-2.14357
CYB5RL	0.000103865	0.000797014	-2.14089
TBXAS1	0.000176613	0.0012446	-2.13997
CELF2	1.44635e-06	1.91306e-05	-2.13799
FGGY	2.67439e-05	0.000248522	-2.13443
GALNT6	1.08928e-07	1.91116e-06	-2.13437
CNTLN	1.53927e-05	0.000154824	-2.13359
ARHGAP9	2.19509e-07	3.55563e-06	-2.13131
REC8	0.000775057	0.00434587	-2.13123
NUDT17	0.000507976	0.00305125	-2.12815
CFL2	0.00091462	0.00498722	-2.12759
ADORA2B	0.000200635	0.00138531	-2.12737
DDX58	9.34454e-07	1.30571e-05	-2.12536
H6PD	0.000122937	0.000920631	-2.12377
KCNQ1	5.32662e-15	3.18275e-13	-2.12283
UNC93B1	4.22628e-15	2.54306e-13	-2.11944
PC	0.00130853	0.00665521	-2.11879
TNFSF12	0.000307638	0.00200505	-2.11824
FAM105A	3.06335e-06	3.76074e-05	-2.11791
CD52	0.00117724	0.00610742	-2.11736
MAP3K12	6.07488e-10	1.66903e-08	-2.1128
SPATA7	7.58866e-06	8.35584e-05	-2.1102
ENTPD6	8.12138e-06	8.89085e-05	-2.10561
TNFSF13B	0.00017365	0.00122523	-2.09971
PLEKHM1P1	2.18658e-06	2.77406e-05	-2.0985
ARHGAP15	1.44535e-05	0.000146325	-2.09828
TRIOBP	2.85127e-07	4.49911e-06	-2.09796
GOLM1	0.000726298	0.00410984	-2.09694
CEP131	3.34111e-06	4.02938e-05	-2.0965
LIMD2	0.000159785	0.00114489	-2.09324
AP1B1	1.85272e-06	2.39494e-05	-2.09303
SAE1	1.34708e-08	2.89198e-07	-2.0886
DPEP2	8.09795e-15	4.75188e-13	-2.08755
RBM4B	0.000324078	0.00209938	-2.08671
TAF6L	8.22491e-05	0.000656061	-2.08361
RTL5	0.000259063	0.00173003	-2.08178
ZNF577	2.11733e-05	0.000204193	-2.07711
CD4	5.74349e-07	8.43218e-06	-2.07703
PDCL3	0.00017521	0.00123573	-2.07528
ZNF829	0.00199226	0.00939972	-2.07514
PRKCA	3.37071e-08	6.59817e-07	-2.0733
WWP1	3.49184e-10	1.00289e-08	-2.07137
DNASE2	6.20576e-10	1.69763e-08	-2.0708
AC005332.7	1.11812e-06	1.52983e-05	-2.06744
C11orf49	0.00201224	0.00948349	-2.06647
SDSL	0.00158708	0.00781605	-2.06402
GLMP	2.49738e-06	3.12886e-05	-2.05918
ANXA6	2.62015e-07	4.18465e-06	-2.0584
C3orf62	1.61868e-06	2.11481e-05	-2.05813
CYP20A1	0.000201127	0.00138815	-2.05809
YWHAB	1.25287e-06	1.6832e-05	-2.05667
RFX3	1.64218e-05	0.000164208	-2.05413
EFNA4	0.0016096	0.00790212	-2.05299
ZFP14	1.15027e-05	0.000120227	-2.05145
JRK	0.000347579	0.00222976	-2.05104
PLXNA2	0.000729808	0.0041256	-2.05026
ZMYM4	4.4393e-05	0.000387453	-2.04692
C22orf46	0.000534215	0.00317648	-2.04424
HHEX	4.83436e-07	7.22154e-06	-2.04369
ZNF91	0.000192404	0.00133767	-2.04314
MIOS	1.39744e-07	2.38808e-06	-2.04261
TNFSF10	0.000536919	0.00318923	-2.04217
RNF187	1.11869e-11	4.09363e-10	-2.03964
LRRK1	1.26334e-06	1.69461e-05	-2.03916
PTPN18	0.00191611	0.00908238	-2.0365
HS6ST1	0.000440877	0.00270839	-2.0357
TRIM21	2.80858e-09	6.77906e-08	-2.03489
ENTPD1	0.00169824	0.00823532	-2.03387
ALAD	1.90984e-06	2.45762e-05	-2.03202
SLC38A10	0.00151252	0.00751597	-2.03083
AP002807.1	6.85958e-05	0.000562485	-2.02776
SAMD4A	9.3092e-05	0.000726747	-2.02476
DDX60L	1.26917e-05	0.000130656	-2.02354
ADAP1	3.62896e-05	0.000325028	-2.02343
IQCE	0.0017985	0.00862363	-2.0203
NISCH	1.76815e-09	4.40465e-08	-2.01227
SAMHD1	2.2812e-08	4.64088e-07	-2.01206
FAM13B	5.99852e-05	0.000503132	-2.01037
PEX11B	0.00168152	0.00818328	-2.01032
GCLC	7.04494e-05	0.000574659	-2.00864
MAGED2	9.67825e-12	3.61117e-10	-2.00769
SERF1B	0.00012492	0.000933434	-2.00397
FAM102B	1.21378e-06	1.63582e-05	-2.00369
ITPA	0.000230647	0.00156534	-2.00294
FMN1	1.10901e-06	1.5198e-05	-2.00172
NAGLU	2.09419e-05	0.000202305	-2.0005
LINC00957	3.16128e-07	4.9608e-06	2.00017
MT-RNR2	3.75123e-05	0.000334401	2.00037
NARFL	3.2496e-08	6.38304e-07	2.00078
DHPS	0.000165276	0.00117794	2.00081
NDUFS3	6.44609e-05	0.000535524	2.0032
SNRNP48	2.44832e-07	3.93597e-06	2.00429
ACVR1	3.30522e-06	3.99482e-05	2.00598
UBTD2	0.000734975	0.00414795	2.00744
AZIN1	0.000413042	0.00257233	2.00829
EEF2	1.58921e-05	0.000159378	2.00835
RPS16	9.77568e-07	1.35598e-05	2.00885
AC073111.5	0.00143437	0.00718613	2.0093
NCOR2	2.60197e-08	5.24351e-07	2.01031
LTA4H	0.000298455	0.00195414	2.01082
KCMF1	0.000297123	0.00194765	2.01082
RRAS	3.58631e-06	4.3008e-05	2.01142
MIGA2	4.66994e-07	7.02505e-06	2.01147
TRPT1	7.02869e-05	0.000573804	2.01185
ZNF267	9.18965e-05	0.000720376	2.0127
RPL3	4.97979e-06	5.75776e-05	2.01293
PPTC7	0.000340161	0.00218942	2.01351
SRPRA	0.000251282	0.00168398	2.01619
LINC00265	0.000686094	0.00391083	2.01935
C12orf45	0.000369253	0.00234928	2.0206
ZNF684	0.000434345	0.00267768	2.02083
CCT8	5.57036e-07	8.2004e-06	2.02097
CCDC17	0.00140663	0.00706998	2.02163
AP000547.3	2.85613e-06	3.5403e-05	2.02192
ZNF277	0.00171052	0.00828312	2.02506
LTBP4	3.18703e-05	0.000289236	2.02905
ZNF692	3.27289e-07	5.11247e-06	2.02948
GFPT1	5.80152e-06	6.5998e-05	2.03281
RIOK3	0.00115841	0.00602724	2.03387
ELOVL5	3.8023e-05	0.000338164	2.0355
BAZ2A	0.000177384	0.00124797	2.03678
PSMA2	0.00143018	0.00717357	2.03685
TOMM20	3.80524e-05	0.000338164	2.03758
TNFAIP3	0.000271138	0.00179871	2.04
RPS18	2.04676e-05	0.000198395	2.04039
DENND5A	6.14463e-13	2.70633e-11	2.04203
RPL18A	4.97348e-05	0.000428386	2.04342
GOLGA2	2.81398e-05	0.000259655	2.04423
AL732372.2	0.000152964	0.00110647	2.04554
RPL21P75	0.00113744	0.00594972	2.04604
CLDN12	0.00110577	0.00581252	2.04945
MRPS36	5.53854e-06	6.32674e-05	2.05117
CCDC117	0.000799556	0.00445558	2.05219
INTS10	7.22707e-06	8.0093e-05	2.05496
GAN	0.000534886	0.00317894	2.0556
NDUFAF4	0.000139844	0.00102567	2.06169
EIF3M	1.19918e-05	0.000124576	2.0619
NDUFS8	6.57654e-08	1.19687e-06	2.0644
WARS	1.77867e-07	2.95678e-06	2.06485
PTGR1	1.25415e-07	2.16051e-06	2.06549
ACSS2	0.00212591	0.00990635	2.0658
NUP98	4.07087e-08	7.81161e-07	2.06868
SMC4	1.72496e-06	2.24167e-05	2.06953
PHF3	0.00088702	0.00486622	2.07029
LINC01001	0.000415803	0.0025867	2.07033
MAP3K21	0.000194352	0.00134738	2.07309
CS	9.7828e-16	6.55601e-14	2.07335
RAB21	1.80862e-05	0.00017714	2.07382
HAGHL	0.000835744	0.00462351	2.07417
DESI1	6.55523e-08	1.19427e-06	2.07441
CLIP2	3.46567e-05	0.000311874	2.07533
PFKM	2.25845e-06	2.85042e-05	2.07534
SYT11	1.25581e-05	0.000129671	2.07777
TMEM110	8.06325e-08	1.44437e-06	2.0778
FTH1P7	0.00203882	0.0095771	2.07792
DNAJC18	0.000460927	0.00281013	2.07908
ETHE1	1.34497e-06	1.79144e-05	2.07945
AURKA	1.29231e-05	0.000132878	2.07951
RPSAP58	3.15118e-05	0.000286591	2.0799
BIRC5	8.31543e-05	0.000661865	2.08056
ZFAND3	5.42393e-05	0.000461142	2.08449
RPSAP12	0.00150247	0.00747254	2.08505
PRELID3B	5.3027e-06	6.094e-05	2.08533
SLC25A3	3.07609e-06	3.77097e-05	2.08555
SLC17A7	0.000255684	0.0017108	2.08555
KARS	2.6599e-05	0.000247711	2.08764
AL031587.6	0.000845651	0.00467227	2.0877
FAM49A	0.000342752	0.00220365	2.08821
ALDH1A2	0.000442179	0.00271325	2.08891
LMTK2	1.01948e-08	2.21653e-07	2.08986
AKT3	0.0010278	0.00547169	2.09024
CREB5	0.000177308	0.00124797	2.09075
EIF2A	7.00401e-05	0.000572139	2.09282
CRY1	0.00180092	0.00863279	2.09336
MICALL2	6.99308e-05	0.000571519	2.09412
RPL9	0.000225648	0.00153691	2.0943
KLHL6	1.87023e-06	2.41575e-05	2.09455
SDHA	5.98814e-12	2.33633e-10	2.09552
PTAFR	1.56355e-15	1.01983e-13	2.09996
DPH5	1.04155e-05	0.000110143	2.10194
ARF4	0.000178523	0.00125391	2.10264
EIF3K	2.20953e-10	6.63596e-09	2.10303
STX1B	1.3851e-06	1.83915e-05	2.10345
STOM	1.68363e-08	3.51301e-07	2.10484
EIF3L	9.41282e-06	0.000100787	2.10526
NDUFAF5	0.000186115	0.00129764	2.10746
GOT1	2.21764e-06	2.80513e-05	2.10859
MICALCL	0.000236302	0.00159611	2.10982
BAG3	7.23018e-05	0.000587525	2.1131
MRPS30	2.76832e-06	3.44559e-05	2.11338
FAM72B	0.00149813	0.00745314	2.1135
TTC39C	7.90245e-08	1.41756e-06	2.11441
PPP1R15B	0.000273442	0.00181206	2.11636
SNRPA1	0.000699737	0.00397534	2.11881
CCL3	6.39354e-05	0.000531416	2.11953
ABHD5	0.000467119	0.00284382	2.12005
CLUH	3.17651e-12	1.27426e-10	2.12163
LPCAT4	4.82108e-07	7.208e-06	2.12772
RNF19B	0.0012062	0.00622367	2.1314
RAB3IP	0.000356928	0.00228105	2.1332
IRAK3	2.6183e-07	4.18465e-06	2.13368
HAUS2	0.000666287	0.00381958	2.14003
FOXK2	2.4562e-05	0.000231645	2.14077
FGFRL1	0.000551475	0.00326434	2.14191
SFXN4	2.71044e-07	4.30938e-06	2.14449
LINC01137	0.000218882	0.00149581	2.14553
ADPRM	0.00142177	0.00713976	2.14573
APP	2.81027e-10	8.18911e-09	2.14618
VPS37C	0.000148807	0.00108027	2.14634
FBL	2.68661e-07	4.27879e-06	2.14727
GNE	1.1924e-11	4.3263e-10	2.1475
PCNX2	0.000532687	0.00316919	2.15111
ICAM1	2.12782e-15	1.36189e-13	2.1513
KLC4	2.32571e-10	6.93613e-09	2.15385
CMAS	8.48533e-06	9.21257e-05	2.15432
ZFAS1	0.00202547	0.0095327	2.1544
PABPC3	0.00139695	0.00702976	2.15612
LRRFIP2	1.48935e-06	1.96234e-05	2.15687
NOB1	0.000719643	0.00407488	2.15723
GRAMD1A	2.15032e-13	1.00676e-11	2.15728
RPL7AP6	0.000101061	0.000779344	2.1578
POLQ	0.000818823	0.00454461	2.15839
CENPN	0.00115726	0.00602562	2.15975
DBF4	0.00180776	0.00865016	2.16084
ATP13A3	2.89202e-05	0.000265423	2.16113
SUCLG1	3.55575e-09	8.48663e-08	2.16229
AC026366.1	0.000283425	0.00186717	2.16303
MDH2	3.46118e-14	1.85417e-12	2.16447
NCOA4	2.0012e-10	6.05285e-09	2.16474
RPS6	1.66629e-05	0.000166327	2.16493
USP38	7.32535e-05	0.000593847	2.16494
PANK4	8.83822e-08	1.57329e-06	2.1652
SDHD	2.28049e-09	5.58328e-08	2.16767
TMEM183A	0.00017869	0.00125457	2.16812
AC069281.2	1.12807e-06	1.5422e-05	2.17447
IMPDH2	1.83334e-05	0.000179028	2.1748
ITGA5	2.77728e-06	3.45422e-05	2.17632
MRPL2	5.15929e-07	7.64013e-06	2.17785
STARD8	6.35084e-07	9.2681e-06	2.17819
RDX	1.03138e-05	0.000109203	2.17831
AC004980.1	0.000156599	0.00112703	2.17914
BMP1	0.000608553	0.00354329	2.18044
CHRNE	0.00206296	0.0096692	2.18216
SEMA3C	2.14346e-07	3.48853e-06	2.18314
AKR1B1	1.77255e-16	1.28898e-14	2.18361
CNBP	6.48548e-05	0.000538012	2.18661
C6orf136	9.56602e-09	2.09582e-07	2.19068
TRIM25	0.000143938	0.00105073	2.19394
TBX19	0.000169573	0.00119993	2.19613
LTBP3	6.66646e-05	0.000549822	2.197
SC5D	0.000977564	0.00525994	2.19757
SLC25A5	7.0117e-12	2.69872e-10	2.19782
ZNF341	4.73374e-06	5.5068e-05	2.19857
DNAJC25	7.26102e-05	0.000589751	2.20037
EYA3	1.25764e-09	3.26623e-08	2.20099
UBE2J1	1.8659e-07	3.08081e-06	2.20144
DNAJB2	0.000457243	0.00279165	2.20363
ATP6V1H	2.66158e-06	3.32241e-05	2.20946
MXD3	7.11752e-05	0.000579065	2.20954
ST3GAL4	1.12305e-07	1.95435e-06	2.21039
MADD	9.99816e-05	0.000773816	2.21092
DTX2	5.62795e-08	1.04087e-06	2.21252
BCL3	3.22359e-07	5.04468e-06	2.21273
CMC2	2.98473e-06	3.67744e-05	2.21575
AC015813.1	5.96589e-05	0.000501235	2.21777
UIMC1	0.00136818	0.0069174	2.21913
NBN	2.19226e-05	0.000210233	2.21967
CD58	4.68369e-09	1.08897e-07	2.22034
MCL1	8.29222e-18	7.45819e-16	2.22087
FH	4.20844e-07	6.37572e-06	2.22108
NFIL3	7.34804e-05	0.000595121	2.22149
PAM16	7.16693e-06	7.96331e-05	2.22429
PARP6	1.18362e-05	0.000123335	2.22579
FAM72D	0.00146185	0.00729813	2.22838
KPNA2	1.17916e-05	0.000122945	2.22897
UAP1	6.80122e-05	0.000558511	2.22949
SUSD6	0.000105095	0.000803942	2.22958
MELK	0.000370313	0.00235515	2.23053
RGCC	3.2072e-06	3.91205e-05	2.233
MYOF	7.25464e-12	2.78594e-10	2.24127
STRN3	6.98868e-06	7.77765e-05	2.24441
RPL9P9	1.57349e-07	2.6492e-06	2.24653
MPP7	1.37255e-05	0.000139949	2.24786
LIAS	3.33594e-05	0.000301469	2.24804
CCDC93	1.06305e-06	1.46268e-05	2.24882
RASGEF1A	0.00112075	0.00587555	2.25159
SPR	1.28235e-11	4.63299e-10	2.25182
YOD1	0.000183491	0.00128321	2.25342
AL022311.1	0.00138689	0.00699039	2.25804
CLK4	0.00029695	0.00194727	2.26248
LYRM4	3.87517e-05	0.000343792	2.26275
TRAF2	8.09538e-06	8.86807e-05	2.2629
IQGAP3	3.47148e-09	8.3087e-08	2.26342
SNHG17	1.33593e-05	0.000136705	2.26711
SHOX2	7.75556e-05	0.00062428	2.26887
C19orf54	8.95597e-07	1.25656e-05	2.27051
NDUFB5	1.81749e-12	7.48414e-11	2.2707
CTTN	0.000817051	0.00454068	2.27273
SMG9	5.0812e-08	9.49587e-07	2.27508
TSC22D1	8.11459e-05	0.000649205	2.27509
COX10	5.29061e-10	1.46534e-08	2.27515
PTPMT1	1.76132e-09	4.39404e-08	2.27701
NUSAP1	2.34194e-08	4.74187e-07	2.2774
ARID3B	0.000888197	0.00486956	2.27917
GTF2A1	7.45048e-05	0.000602276	2.27951
ATP5B	4.3395e-14	2.28882e-12	2.28091
UFD1	9.23926e-05	0.000723034	2.281
RARG	0.000776305	0.0043496	2.28186
ZCCHC7	8.97106e-06	9.65405e-05	2.28207
AP005202.1	0.000692017	0.00393802	2.28223
HMGA1	5.51321e-08	1.02297e-06	2.28961
FDPS	0.000618771	0.00359521	2.2897
NINJ1	1.11589e-07	1.94985e-06	2.29006
NRIP3	0.000266623	0.00177289	2.29249
HIF1A	3.98683e-06	4.73132e-05	2.29482
SPHK1	0.000319329	0.00207176	2.30048
DNHD1	2.41041e-05	0.000228081	2.30223
LONRF1	0.00144946	0.0072405	2.30545
COX5A	4.83338e-09	1.11769e-07	2.30958
DGKH	7.90531e-08	1.41756e-06	2.31016
CENPF	0.000393152	0.00246734	2.31052
SMURF1	5.43924e-06	6.23415e-05	2.3139
COPS2	0.000179604	0.00125995	2.31992
PTPN12	6.68629e-23	9.2896e-21	2.32014
ZBTB11	0.000243904	0.0016371	2.32058
ASIC3	0.000809923	0.004504	2.32397
C18orf8	3.13219e-05	0.000285016	2.32522
ATP1A1	3.27625e-06	3.98083e-05	2.32816
ATP6AP1L	0.000269916	0.0017913	2.33016
AL627309.5	1.67609e-05	0.00016711	2.33138
SBNO2	6.49399e-12	2.51076e-10	2.33164
AC006449.6	4.44407e-06	5.22675e-05	2.33196
BCR	6.57176e-10	1.78829e-08	2.33356
NAF1	3.7402e-09	8.88961e-08	2.33544
WIPI1	1.51585e-07	2.55719e-06	2.34033
PLK1	4.25937e-05	0.000372891	2.3424
EEF1A1	8.58783e-06	9.30022e-05	2.34242
STN1	3.11195e-05	0.000283476	2.34634
MRPL4	2.17208e-20	2.54237e-18	2.34665
TRIP10	0.000232264	0.00157444	2.34742
UCK2	3.44838e-08	6.7271e-07	2.34779
AC078814.1	0.00017883	0.00125504	2.34786
SLC44A1	1.16542e-09	3.04524e-08	2.35253
RPL7P9	0.000439514	0.00270175	2.35273
ECE1	1.81675e-09	4.50601e-08	2.36668
CELF1	2.88719e-08	5.7572e-07	2.36823
THBS3	1.52148e-08	3.21789e-07	2.36895
C11orf1	1.67871e-06	2.18646e-05	2.36962
WDR25	2.23179e-05	0.000212948	2.37056
TNS3	2.24652e-11	7.72451e-10	2.37665
CAMLG	0.00114797	0.00599379	2.3767
C6orf48	6.59197e-05	0.000544476	2.37735
N4BP2L1	1.6995e-08	3.5418e-07	2.37957
PFDN2	1.02488e-05	0.000108683	2.38055
AHCYL1	3.93548e-09	9.31488e-08	2.38103
DONSON	5.5177e-05	0.00046795	2.39412
POLR1E	6.35827e-05	0.000529257	2.39498
UQCRHL	1.43818e-05	0.000145772	2.39535
SNHG6	4.64851e-05	0.000403624	2.39558
ATAD2	3.0233e-07	4.75301e-06	2.40055
UQCRFS1P1	2.03743e-06	2.60806e-05	2.40251
IGSF8	1.37083e-06	1.82162e-05	2.40423
KDM5B	2.75046e-07	4.35613e-06	2.40517
CHP1	3.36856e-07	5.23321e-06	2.40578
ABCA6	0.00013866	0.00101829	2.40752
RASGRP2	1.31478e-05	0.000134892	2.4113
AC116533.1	8.72317e-05	0.00069046	2.41198
COQ10B	0.000180641	0.00126671	2.41259
AL009174.1	0.00025262	0.00169228	2.41584
AGO2	2.58517e-05	0.000241997	2.41721
ARFGAP3	4.5452e-08	8.61118e-07	2.41883
STX11	2.89806e-08	5.77213e-07	2.42037
NPTN-IT1	6.45756e-07	9.38378e-06	2.42107
RPL23AP7	0.000259864	0.00173402	2.42114
NFIX	2.5396e-08	5.12994e-07	2.42228
TBC1D10A	0.00070235	0.00398753	2.42354
MC1R	0.000687422	0.00391578	2.42403
UQCRH	5.10352e-10	1.41581e-08	2.42626
ECSIT	9.79942e-13	4.17612e-11	2.42986
EEF1B2	9.49046e-09	2.08193e-07	2.43139
GADD45A	5.34491e-08	9.95127e-07	2.43385
ANXA1	1.44065e-09	3.67451e-08	2.43944
OTUD1	5.7264e-06	6.51955e-05	2.44288
C5orf56	0.000467865	0.00284662	2.45207
MICAL2	4.41064e-06	5.19101e-05	2.45661
KLHL28	6.72267e-06	7.52349e-05	2.45729
SLC25A6	5.18649e-14	2.69398e-12	2.45758
AC074033.1	8.32807e-06	9.08222e-05	2.45905
CENPH	0.000414776	0.00258219	2.46235
COX7B	5.27792e-07	7.80347e-06	2.46246
CHEK1	3.16684e-05	0.000287862	2.46363
TKT	2.94667e-06	3.63579e-05	2.46565
KLHL15	0.000548027	0.00324843	2.46595
PAXBP1	9.87913e-06	0.000105318	2.47106
ASAP1	4.7172e-14	2.47277e-12	2.47291
HOMER1	0.000630381	0.00364801	2.47651
BCL2L11	0.0001106	0.000839271	2.47855
LIN7A	1.41094e-05	0.000143436	2.48375
MTHFD2	1.67613e-08	3.50278e-07	2.48621
EIF4BP7	0.00091107	0.00497103	2.48627
ING1	0.000148604	0.00107926	2.48739
NCK2	1.2793e-09	3.31241e-08	2.48783
CD40	1.67219e-17	1.4288e-15	2.49033
NUDT4	4.21381e-07	6.3782e-06	2.49096
DNAJB9	0.00153193	0.00759258	2.4924
CELSR3	3.18958e-05	0.000289314	2.49589
LIG3	1.15774e-08	2.50121e-07	2.49613
ACACA	2.50806e-06	3.13995e-05	2.49863
RPL13AP5	8.55431e-05	0.000678666	2.49898
CAVIN1	1.58059e-21	2.01572e-19	2.50513
BX679664.3	0.000186513	0.00129989	2.50593
ZNF316	2.93243e-08	5.82702e-07	2.50688
NDRG1	1.54308e-05	0.000155116	2.51108
RAB13	2.85458e-08	5.69883e-07	2.5143
TNFRSF10A	2.44598e-14	1.33544e-12	2.52038
LDHB	3.0399e-11	1.0186e-09	2.52521
SLC41A2	0.00169486	0.00822356	2.52688
WDFY1	1.21101e-05	0.000125653	2.53187
FAM72C	2.17846e-05	0.000209027	2.53226
HMGCS1	0.000963095	0.00519846	2.53971
NCF1	0.000283216	0.00186682	2.54089
ELL2	2.78123e-06	3.45661e-05	2.54275
INPP5F	8.37366e-07	1.18262e-05	2.54275
CYTIP	9.6412e-05	0.000749242	2.54719
DDX21	3.00515e-09	7.22293e-08	2.54733
MZT1	7.87703e-05	0.000632589	2.54906
VSIG10L	5.5655e-08	1.03155e-06	2.55168
TRAP1	3.69954e-15	2.2419e-13	2.55217
FAM117A	8.4694e-08	1.51395e-06	2.55274
SOCS7	1.42767e-07	2.43002e-06	2.55302
JMJD6	0.00185687	0.0088415	2.55536
SCARF1	1.42367e-09	3.64386e-08	2.56489
RILPL2	4.98166e-07	7.41565e-06	2.5659
UPP1	6.86865e-09	1.55881e-07	2.56955
PDSS1	3.51389e-05	0.000315715	2.57287
CLEC4E	1.53978e-10	4.73625e-09	2.58064
AC009404.1	0.00157857	0.00778311	2.58702
ADO	2.13494e-07	3.47797e-06	2.58933
LINC00937	7.9136e-06	8.6861e-05	2.5913
SDC2	0.00146797	0.00732013	2.59158
C1orf122	9.94418e-06	0.000105945	2.59496
KIF15	0.000661606	0.00379761	2.5956
RPS7P11	6.24032e-06	7.02971e-05	2.59657
SLC38A1	5.33284e-05	0.000454755	2.59708
SBDSP1	0.000209014	0.0014362	2.59967
MYC	5.77719e-19	5.8418e-17	2.59974
TNKS1BP1	1.70839e-05	0.000169638	2.60011
KCNN4	3.63588e-10	1.04076e-08	2.60742
TBC1D16	2.49497e-06	3.12814e-05	2.60818
KMT5C	0.00108462	0.00572432	2.6089
CRACR2B	0.00166995	0.00813505	2.6105
CLMN	1.35883e-06	1.80708e-05	2.6155
ASPM	0.0019895	0.00938928	2.61646
LMO4	6.23006e-11	2.00123e-09	2.61816
C9orf172	3.89941e-06	4.63723e-05	2.62063
FASN	2.65111e-05	0.000247242	2.6251
PRDX2	3.32166e-07	5.16975e-06	2.62655
STK17A	1.18423e-07	2.05247e-06	2.62742
ZNF805	0.000146527	0.00106644	2.6279
NSUN3	1.5092e-11	5.33971e-10	2.63121
ZNF143	0.000427847	0.00264493	2.634
PDE4B	6.96818e-05	0.000570576	2.6358
EIF3FP3	0.000501149	0.00301625	2.63725
FRMD6	4.45727e-05	0.000388624	2.64124
TMEM110-MUSTN1	3.89106e-05	0.000344709	2.64142
MIIP	3.27184e-06	3.97954e-05	2.64477
MIR762HG	8.51737e-05	0.000676049	2.65171
EIF4BP6	0.000107848	0.000821305	2.66289
AC053481.2	0.000237541	0.00160068	2.66486
DCUN1D3	5.97531e-07	8.76499e-06	2.66538
CSNK2A1	7.53697e-06	8.30964e-05	2.66605
EBP	0.000136865	0.00100684	2.67305
IDI1	0.000351958	0.00225351	2.67515
LRRC75A-AS1	5.01058e-07	7.44572e-06	2.68111
TSPAN3	2.66449e-12	1.07899e-10	2.68431
UBE2S	1.92485e-08	3.97748e-07	2.68449
EEF1A1P13	0.000426595	0.00263942	2.68566
MAFK	0.000149997	0.00108752	2.68574
SLC25A29	7.03111e-05	0.000573804	2.68891
NOL4L	1.48106e-07	2.5109e-06	2.68914
AC022167.2	0.00069079	0.00393327	2.69115
RPL23AP42	6.93078e-06	7.73108e-05	2.69124
HYPK	2.02413e-06	2.59298e-05	2.69154
NMT2	4.62624e-10	1.29603e-08	2.69216
PIF1	1.80468e-05	0.000177031	2.69587
PLEKHM3	3.89024e-11	1.27601e-09	2.69608
IFRD1	0.000978961	0.00526415	2.69845
NDUFS7	1.77083e-11	6.20118e-10	2.70045
TNIP1	2.85615e-20	3.27575e-18	2.70325
SNHG16	1.31022e-09	3.36698e-08	2.70362
DHCR24	0.00144196	0.00721785	2.70964
RPL5P34	0.000366877	0.00233851	2.713
TMEM189-UBE2V1	0.000228026	0.00155001	2.71369
NAV2	0.000231207	0.00156789	2.71454
ZSWIM4	2.41023e-10	7.16319e-09	2.72141
MROH6	6.67451e-06	7.47449e-05	2.72405
GPX3	0.000216694	0.00148242	2.72406
FBXO32	4.49175e-05	0.00039143	2.72511
HELB	2.00804e-08	4.12942e-07	2.72737
CDKN2A	0.00174271	0.00841038	2.72754
AC004448.1	8.41962e-05	0.000669223	2.73266
BCL9L	1.62863e-14	9.03624e-13	2.7327
NCAPG	0.000408797	0.0025524	2.73497
PTPN1	2.73155e-15	1.70987e-13	2.74445
SLC4A11	0.000661788	0.00379761	2.74464
TPD52	0.00166169	0.00810407	2.74662
TBC1D30	9.12575e-06	9.80817e-05	2.74663
SRC	6.38072e-08	1.1687e-06	2.74897
F8	7.23462e-13	3.14417e-11	2.75323
DNAJC3-AS1	0.000241	0.00162208	2.75375
FBXL16	0.000775132	0.00434587	2.75894
NRSN2	3.27756e-06	3.98083e-05	2.76412
LIN54	1.04901e-05	0.000110726	2.76974
CAMSAP1	0.000237497	0.00160068	2.77113
TNFRSF18	0.00107186	0.00566915	2.77416
RPL18AP3	4.12508e-05	0.000362807	2.77864
ODC1	6.51782e-17	4.97246e-15	2.77991
PHF13	0.000156632	0.00112703	2.78282
CD101	0.000107302	0.000818243	2.78329
AC026403.1	1.3254e-07	2.27635e-06	2.78669
MPV17L2	3.32601e-15	2.03721e-13	2.78697
VDAC2	3.5256e-09	8.42643e-08	2.79052
ZDHHC9	3.71315e-13	1.68313e-11	2.79433
RAB3A	0.000115458	0.00086957	2.79948
ACVR1B	8.60402e-18	7.65802e-16	2.80354
CD300LF	8.18178e-11	2.58923e-09	2.81219
UBE2T	0.000867821	0.00477623	2.81717
CCDC102B	0.000103191	0.000793269	2.82253
SLC25A37	7.86711e-12	2.99423e-10	2.82329
CEP170B	0.00143171	0.00717913	2.82366
TBX6	1.56468e-06	2.05367e-05	2.8251
NDC80	8.67497e-05	0.000687281	2.82741
RALA	1.49136e-07	2.52335e-06	2.83111
DTL	0.000374175	0.00237529	2.83428
SAP25	3.23415e-05	0.000293201	2.83446
TRAF3IP2	8.55532e-09	1.89381e-07	2.83489
AC034236.1	0.000221135	0.00150918	2.84439
CLCF1	8.76271e-06	9.4716e-05	2.84713
KIAA1147	1.9419e-07	3.19394e-06	2.84917
MMP17	0.00124482	0.00639976	2.84931
RPL3P4	5.82145e-08	1.07317e-06	2.85112
ANKLE1	6.59209e-05	0.000544476	2.85522
KNL1	2.75654e-07	4.35768e-06	2.85771
LINC-PINT	0.00123296	0.00634291	2.85808
PRELID3A	3.36326e-05	0.000303297	2.85854
AC215522.2	9.45866e-06	0.000101151	2.85894
PCYOX1L	2.24256e-08	4.57317e-07	2.86366
TSPYL2	1.72492e-06	2.24167e-05	2.86409
AP002761.4	2.39828e-05	0.00022706	2.86817
SCML1	6.05094e-06	6.82286e-05	2.86896
CDCA5	0.000100988	0.000779133	2.87
PLCD1	1.77624e-07	2.95561e-06	2.87002
KCNH3	0.000674486	0.00385237	2.87075
BTG3	2.14146e-05	0.000205939	2.87356
HNRNPCP2	0.000166626	0.00118447	2.87394
AC008038.1	8.9128e-07	1.25153e-05	2.87407
TIFA	3.52941e-07	5.45335e-06	2.87608
RPS3AP6	3.30343e-06	3.99482e-05	2.88172
ARHGEF10	0.00157779	0.0077818	2.88269
RSC1A1	6.80815e-05	0.000558811	2.88281
ZBTB8A	0.000407159	0.00254404	2.88417
MAPKAPK5-AS1	4.58912e-06	5.37434e-05	2.88696
ERRFI1	0.000326655	0.00211447	2.89268
AC093768.1	0.000991014	0.00531725	2.89314
RPL4P4	2.14049e-06	2.72773e-05	2.89342
RELT	9.28257e-13	3.96574e-11	2.90052
RIPOR2	8.8105e-05	0.000695761	2.9009
NME1-NME2	0.000763333	0.00428675	2.90222
ARIH2OS	0.00108484	0.00572432	2.90229
SPECC1L-ADORA2A	2.08349e-05	0.000201499	2.90271
THAP9-AS1	1.5092e-05	0.000152247	2.90444
EEF1A1P5	3.99817e-06	4.73819e-05	2.90615
DNAJB5	1.72103e-08	3.57794e-07	2.9104
HABP4	9.28056e-06	9.96203e-05	2.91526
CIT	8.76781e-08	1.56239e-06	2.92169
IGF2BP2	1.31054e-14	7.39136e-13	2.92219
RPL15P3	0.00070199	0.00398681	2.92367
SDC4	9.56119e-10	2.52537e-08	2.93315
TRAF4	0.000524467	0.0031261	2.93513
LIMK2	2.11249e-17	1.78715e-15	2.93521
PLEKHF1	0.000698829	0.0039715	2.93631
TMEM189	3.87669e-05	0.000343792	2.93936
ALDOC	1.03392e-05	0.000109403	2.94643
PPP3CC	8.28465e-06	9.04064e-05	2.94675
CDCA8	4.59472e-06	5.37434e-05	2.95209
RPLP0P6	5.28771e-07	7.80999e-06	2.95794
HIVEP2	1.5846e-08	3.33899e-07	2.96491
TUBA4A	3.80028e-07	5.81405e-06	2.96622
FOXK1	2.17439e-07	3.53214e-06	2.96781
BCL11A	0.00114922	0.00599484	2.97603
TSPAN33	3.07505e-06	3.77097e-05	2.97946
LILRB4	1.74138e-18	1.67183e-16	2.98729
PTTG1	4.29268e-08	8.17811e-07	2.99011
NR1H3	0.000286889	0.00188781	2.99157
AC079922.1	0.00120118	0.00620711	2.99579
AC113935.1	0.000133765	0.000986157	2.99755
AL031284.1	1.67558e-09	4.22331e-08	2.99782
KLHL24	3.38914e-07	5.25371e-06	2.99786
PSD3	0.00113973	0.00595806	3.00061
CLPB	1.39422e-16	1.02256e-14	3.00251
SLC20A1	0.000254294	0.00170217	3.01032
TIMP1	4.24579e-11	1.38997e-09	3.01214
RILPL1	6.46457e-08	1.17901e-06	3.02366
CDYL2	7.62497e-08	1.37741e-06	3.02566
BUB1	7.76963e-08	1.39763e-06	3.02812
PIK3IP1	8.86989e-05	0.000699812	3.02993
GADD45G	0.000232876	0.00157671	3.03029
EIF1B	1.86982e-07	3.0843e-06	3.03427
FAM89B	1.43267e-11	5.11124e-10	3.03794
AC020904.2	9.50143e-06	0.000101545	3.04294
LZTS3	5.20166e-05	0.000445275	3.04443
MRPS6	8.28697e-12	3.13612e-10	3.04742
AL450405.1	0.000147089	0.00107007	3.05043
AC022431.1	4.45988e-06	5.23814e-05	3.05736
KIF18A	0.000575556	0.00337185	3.05932
LSM12P1	3.0323e-05	0.000277107	3.06625
RPSAP54	0.000306013	0.00199522	3.06663
ARL4A	7.83374e-15	4.61624e-13	3.06984
C1RL	3.37847e-07	5.24383e-06	3.07108
GAS5	3.1744e-06	3.87766e-05	3.0726
RBM15	1.53633e-05	0.000154619	3.0748
PDCD1LG2	2.1595e-18	2.06166e-16	3.0794
SNHG5	1.16402e-07	2.01949e-06	3.08143
RFTN1	1.86931e-11	6.51931e-10	3.09061
SNHG15	1.68749e-09	4.24346e-08	3.09314
MKI67	2.81292e-10	8.18911e-09	3.09369
ETS2	2.33869e-05	0.000222032	3.0951
HSD17B7	0.000983671	0.00528283	3.10842
EREG	0.000259479	0.00173213	3.10852
RPS7P1	0.000132077	0.000976691	3.10941
AK4	7.20982e-07	1.03798e-05	3.1165
KLF9	1.49555e-07	2.52544e-06	3.12291
BZW2	1.30319e-11	4.68847e-10	3.12322
TAF1D	1.32391e-05	0.000135719	3.12423
CENPA	0.000964412	0.00520393	3.13085
CYP1B1	1.77552e-13	8.42827e-12	3.13177
SLC9A1	9.8876e-08	1.75098e-06	3.13862
BACH1	2.32934e-09	5.68658e-08	3.13977
RRM2	1.73942e-09	4.35211e-08	3.15774
F3	2.12048e-06	2.70425e-05	3.15865
MPZL3	1.71563e-12	7.0989e-11	3.15917
MTHFD1L	1.80049e-07	2.98724e-06	3.16237
KIFC1	5.8591e-08	1.07845e-06	3.16302
IRF1	1.86521e-07	3.08081e-06	3.16952
CD55	1.08973e-06	1.49698e-05	3.17402
AC093525.10	0.00163851	0.00802077	3.18138
BUB1B	1.60857e-07	2.70293e-06	3.18454
CD44	4.23094e-13	1.91276e-11	3.18735
CKS1B	1.88364e-06	2.4294e-05	3.19456
SNHG8	8.54458e-07	1.20477e-05	3.1967
AL031587.5	9.64879e-07	1.33947e-05	3.20454
CCNB2	1.33477e-08	2.86918e-07	3.21754
CARD19	4.87031e-07	7.26889e-06	3.22011
AC132938.6	1.24647e-05	0.000128941	3.22771
EEF1A1P19	1.98936e-05	0.00019316	3.2398
BCAT1	1.6105e-15	1.04646e-13	3.24409
CCNB1	2.727e-08	5.46969e-07	3.2497
EGR2	4.63918e-18	4.23952e-16	3.25907
PAQR6	3.60489e-06	4.31703e-05	3.26183
ANKRD13B	0.00102949	0.00547896	3.26256
CHPF	0.0013979	0.00703232	3.2646
ALDH2	8.99285e-15	5.23244e-13	3.2735
KBTBD8	0.0001277	0.000949635	3.27885
ACSL1	1.54378e-11	5.45075e-10	3.28754
EML2-AS1	3.52691e-08	6.86462e-07	3.30112
WDR62	2.41938e-07	3.8931e-06	3.30217
ALS2CL	0.00023558	0.00159186	3.30375
TGM2	6.91446e-09	1.56712e-07	3.31116
TRIM16L	4.92508e-05	0.000425504	3.32709
SLCO4A1	1.82659e-05	0.000178573	3.32726
RPS3AP26	1.63544e-07	2.74001e-06	3.33093
TMEM81	0.00159335	0.00784013	3.33243
MICA	0.00111004	0.0058278	3.34747
NFKBIZ	2.64819e-08	5.3241e-07	3.35098
AC117395.2	9.49402e-05	0.000739824	3.35337
EAF1	6.39759e-08	1.16929e-06	3.35956
DNAJC3	7.472e-11	2.3734e-09	3.35978
KLF4	3.66883e-16	2.55905e-14	3.36117
TNNT1	4.77881e-06	5.5479e-05	3.3704
HIP1	1.28396e-13	6.21573e-12	3.37634
CEP55	1.64264e-08	3.44853e-07	3.38001
SLC2A3	1.09383e-10	3.41728e-09	3.3825
PDZD7	1.26576e-05	0.000130541	3.38927
CDKN3	4.77173e-07	7.15101e-06	3.39199
C10orf10	0.000183614	0.00128335	3.39265
SLC31A1	6.14704e-16	4.23576e-14	3.402
UNC5B	0.00126107	0.0064755	3.4032
TNFSF9	0.000122696	0.000919331	3.41065
ITPR1	2.03909e-19	2.20545e-17	3.42521
CCNA2	3.71017e-13	1.68313e-11	3.42725
SGO1	0.000548424	0.00324966	3.42776
NLRP2	2.08088e-08	4.26381e-07	3.43051
NUF2	9.6616e-06	0.000103192	3.4362
CKS2	0.000612524	0.0035652	3.44623
FAM157A	0.000834072	0.00461875	3.45557
HSPA2	0.00116274	0.00603772	3.46587
SLC35F2	0.000135698	0.000999111	3.48587
MMP14	4.64596e-26	8.35735e-24	3.48829
TJP2	4.79496e-17	3.79357e-15	3.49026
SLC2A6	1.38941e-06	1.84202e-05	3.49802
LYSMD1	0.000602784	0.00351651	3.52028
NCS1	3.52047e-07	5.44446e-06	3.52324
GK	1.43827e-12	6.00943e-11	3.53093
FCRLB	0.000541707	0.00321431	3.5319
CLK1	7.97075e-06	8.74276e-05	3.53905
FAM129A	1.26031e-09	3.26819e-08	3.54738
BTBD11	0.00123029	0.00633456	3.55343
EEF1A1P6	3.28498e-06	3.98701e-05	3.55836
S100A8	2.93127e-06	3.6194e-05	3.5616
AL442125.1	0.000213105	0.00146138	3.57946
TPX2	4.08423e-12	1.63073e-10	3.58435
OSGIN2	1.42436e-09	3.64386e-08	3.58863
NT5M	1.14819e-05	0.000120082	3.59338
EEF1B2P3	9.6671e-05	0.000750573	3.59742
GPR157	7.12012e-13	3.10397e-11	3.59905
C12orf57	4.36833e-06	5.1483e-05	3.60761
DHCR7	0.000617678	0.00359031	3.61018
CYCS	6.52263e-16	4.47652e-14	3.61301
TP53INP2	2.31981e-10	6.93064e-09	3.61666
RTN4RL2	2.2961e-06	2.8958e-05	3.61823
RAB37	8.30432e-05	0.000661289	3.62527
DENND6B	2.75838e-09	6.66731e-08	3.62617
NLGN2	0.00168186	0.00818328	3.63441
MTF1	7.8267e-09	1.74837e-07	3.63842
ENPP4	8.28486e-12	3.13612e-10	3.63916
FBXO24	0.000144401	0.00105321	3.64257
SMOX	4.77038e-09	1.10612e-07	3.65089
ARL4D	7.54252e-06	8.31039e-05	3.6555
AL627309.7	6.05719e-20	6.80995e-18	3.67423
CEBPB	5.32331e-14	2.75667e-12	3.69439
SRCIN1	2.0997e-05	0.000202721	3.6965
IL15RA	9.38689e-10	2.48702e-08	3.71698
USP12	4.56156e-08	8.63262e-07	3.72203
RBM44	1.38746e-05	0.000141301	3.73641
SPAG5	1.78335e-09	4.43605e-08	3.73693
TTLL4	4.58619e-12	1.81001e-10	3.73813
VWA8	2.05683e-13	9.65634e-12	3.73908
SOD2	9.76995e-10	2.57652e-08	3.7443
CCDC28B	0.0012788	0.00654688	3.76048
SDCBP2	9.29833e-06	9.97484e-05	3.76515
STXBP5-AS1	0.00161572	0.00792512	3.77939
ARNTL2	4.04547e-10	1.14839e-08	3.78357
FAIM2	4.33692e-09	1.01387e-07	3.78615
KIF20A	2.01116e-07	3.29834e-06	3.78691
LAMC1	0.000383439	0.0024224	3.80493
ACE	1.93936e-10	5.87619e-09	3.80899
SAV1	1.80142e-23	2.58693e-21	3.81987
PIP5K1B	3.39406e-05	0.000305752	3.82883
CRIM1	2.04659e-07	3.35001e-06	3.83
PLEKHA7	0.000181605	0.00127204	3.85277
CDCP1	6.37592e-07	9.28885e-06	3.85368
TMEM8B	0.000329748	0.00213171	3.86874
FDFT1	1.67668e-08	3.50278e-07	3.8736
AL133367.1	2.75046e-10	8.06221e-09	3.88094
SMAD7	2.34592e-17	1.93669e-15	3.88269
NR4A2	3.6602e-06	4.37407e-05	3.89095
RAI14	0.00136937	0.00692139	3.90064
FAM83G	6.03385e-06	6.8151e-05	3.92242
AC013394.1	7.48367e-06	8.26153e-05	3.93848
BBC3	6.99074e-06	7.77765e-05	3.94426
MTFR2	1.28668e-06	1.72455e-05	3.9489
KIF4A	8.36581e-09	1.85908e-07	3.95701
AC007292.1	1.85631e-05	0.000181064	3.97216
WEE1	0.000168802	0.00119645	3.97267
TICRR	8.13475e-09	1.81245e-07	3.9925
NFE2	3.30545e-06	3.99482e-05	3.99532
AC131212.2	8.33749e-05	0.000663312	4.00766
EFL1	7.88451e-19	7.78835e-17	4.01158
HJURP	4.09828e-12	1.63253e-10	4.02274
HMMR	2.1434e-12	8.78383e-11	4.02549
GPCPD1	5.51411e-11	1.7813e-09	4.03267
AC131212.3	3.70301e-08	7.18282e-07	4.03311
SSPO	2.67362e-05	0.000248522	4.03935
MINOS1-NBL1	1.33267e-05	0.000136453	4.03944
GRHL1	0.00172536	0.00834207	4.04435
KCNQ1OT1	1.89758e-06	2.44369e-05	4.05265
KCND1	0.000130499	0.000967083	4.05364
DYRK3	9.04896e-05	0.000710978	4.06015
[truncated: 459 more rows]
