# Supplementary material for: Cancer-associated hypersialylated MUC1 drives the differentiation of human monocytes into macrophages with a pathogenic phenotype
Source: Commun Biol. 2020 Nov 4;3:644. doi: 10.1038/s42003-020-01359-5 (PMC7642421; doi:10.1038/s42003-020-01359-5)
Supplement: Supplementary file 5 — Supplementary Data 2 [file 42003_2020_1359_MOESM5_ESM.xlsx]

## Sheet: Figure 1
					CD163 score						CD163 score
b	Score (MUC1-ST)	Number of cases		c	Stroma	Edge	Nest		e	MUC1-ST score	Nest	Edge	Stroma
	0	9			0	0	0			0	0	0	0
	>0<1	13			4	2	3			20	4	2	3
	>1<3	27			1	1.5	1			10	1	1.5	1
	>3	4			2	2	1			5	2	2	1
					3	1.5	2			180	3	1.5	2
					3	1	2			450	3	1	2
					0	1	2			5	0	1	2
					2	2.5	4			380	2	2.5	4
					3	3	2			3	3	3	2
					2	2	0			0	2	2	0
					3	2	2			0.5	3	2	2
					4	4	0			400	4	4	0
					1	2	1			1	1	2	1
					1	1	2			15	1	1	2
					0.5	3.5	2			200	0.5	3.5	2
					2	1.5	1			0	2	1.5	1
					0.5	3.5	2			1	0.5	3.5	2
					0.25	4	2			0	0.25	4	2
					4	4	3			20	4	4	3
					3	2.5	3			60	3	2.5	3
					4	2	2			1	4	2	2
					3	4	3			350	4	4	4
					3	2	3			30	4	2	3
					0	1.5	1			475	0	1.5	1
					1	1.5	1			0	1	1.5	1
					3	4	4			280	3	4	4
					3	2.5	3			40	3	2.5	3
					0	0.5	1			20	0	0.5	1
					2	2.5	2			30	2	2.5	2
					2	2.5	1			10	2	2.5	1
					3	2	2			20	3	2	2
					1	2.25	1			40	1	2.25	1
					1	1.5	1			5	1	1.5	1
					2	1.5	2			240	2	1.5	2
					4	4	2			110	4	4	2
					4	3.5	1			80	4	3.5	1
					0	3	2			255	0	3	2
					4	2	1			260	4	2	1
					2	3	4			300	2	3	4
					1	1	1			2.5	1	1	1
					1	1	2			60	1	1	2
					1	1.5	1			3.75	1	1.5	1
					2	3.5	1			380	2	3.5	1
					1	2.5	1			380	1	2.5	1
					2	2	1			0.5	2	2	1
					1	2	1			201.25	1	2	1
					1	3	4			332.5	1	3	4
					2	3.5	3			472.5	2	3.5	3
					1	1.5	2			9.75	1	1.5	2
					1	4	2			60	1	4	2
					1	2	3			75	1	2	3
					0	2	4			100	0	2	4
					0	1	1.5			87.5	0	1	1.5

## Sheet: Figure 2
b	No addition	77586.2	54878.1	73469.4	5910.11	5102.04	1763.16	4013.33
	MCSF	545454	529412	473684	653933	662667	362385	540278
	MUC1-T	125874	173077	315790	96666.7	74932.3	31128.7	44138.9
	MUC1-ST	486486	253521	473684	687786	660467	213956	191920
c	CD163				CD206				CD86				PDL1
	MCSF	MUC1-T	MUC1-ST		MCSF	MUC1-T	MUC1-ST		MCSF	MUC1-T	MUC1-ST		MCSF	MUC1-T	MUC1-ST
	182788	68729.3	76841.1		73391.2	0	135857		47658.8	18295.7	7204.45		7268.42	15158.8	18027.7
	180136	190138	234810		62146.6	0	5058.76		56783.2	13228.2	6418.74		5438.02	4642.15	4654.17
	161485	50779.8	16416.9		60347	53955.9	82064.1		52323.4	5366.47	28997		7075.1	11434	28324.8
	180175	135335	20491.8		93169.4	17640.7	83067.1		41775.8	7457.67	8370.49		7701.83	9188.34	16632.1
	94562.7	105982	19481.5		58786.7	3356.32	47819.4		64203.6	20158.2	8528.8		2968.39	3164.22	16843.6
	110346	47120.1	92999.8		36264.1	0	42438.6		106526	37182.4	8198.28		1554.99	4651.22	8109.64
	111823	19204.3	21108.4		39647.2	2038.5	50124.8		67693.6	22005.7	14511.6		2835.7	6104.55	14647.5
	91336.7	16932.5	35123.3		56128	0	50919.3		73591.1	16991.8	8109.01		2522.76	6172.37	7680.25
d(i)		Isotype				Anti-MCSF
	MCSF	91	92	90	86	15	6	10	4
	MUC1-ST	91	72	68	69	88	74	84	85
d(ii)		Isotype				Anti-MCSF
	MCSF	710357	901091	816417	826167	17975	9857.14	13690.1	7122.64
	MUC1-ST	996900	586471	203592	553556	893818	453046	333100	766769
e		CD163	PDL1	CD86	CD206
	MCSF (Isotype)	163268	7751.6	48739.7	75985.4
	MCSF (antiMCSF)	33901.3	14057.7	24112.5	2769.44
	MUC1-ST (Isotype)	69997.6	17945.3	11848.4	82896.5
	MUC1-ST (antiMCSF)	105330	17212.5	8537.07	74821.8

## Sheet: Figure 3
	CXCL5
f	MCSF	MUC1-ST		g	MCSF	MUC1-ST		h	MCSF	MUC1-T	MUC1-ST		i	Isotype	Anti-Siglec-9
	1.8348	778.149			0	16950			504	6634	13724			1030	0
	1.03396	274.597			0	12725			264	7134	12054			5408	2248
	2.62843	519.203			0	23250			0	8664	12304			10148	2388
					0	19750			104	8314	11144			5008	3308
					39.6	24675								6576	2456
					197.6	23500								1616	0
					69.6	23625								3236	3296
					129.6	22425								3536.4	3220.4
					0	16275
					0	14575
					0	18950
					173.6	15200
					631.6	22700
					1665.6	23650
	SERPINE1
fii	MCSF	MUC1-ST		gii	MCSF	MUC1-ST		hii	MCSF	MUC1-T	MUC1-ST		iii	Isotype	Anti-Siglec-9
	10.3273	137.692			904.654	39881.8			95549.1	35110.6	141155			67890	61800
	14.1883	286.874			25356.4	108534			3597.08	16027.8	111638			52700	38640
	23.7631	198.837			2057.6	54708.7			2298.32	108350	83078.2			39000	22080
					19675.6	125521			23226.4	56017.2	129267
					47013.4	121509
					7544.23	10987.6
					9440.15	49649.8
					5068.64	6979.24
					65667.5	129165
					3903.45	121679
					95549.1	141155
					3597.08	111638
					2298.32	83078.2
					23226.4	129267
j	Hours	T47D	SEM	T47D(NA)	SEM	T47D + monocytes	SEM	T47D(NA) + monocytes	SEM
	12	0	0	0	0	2.91354	0.741883	3.86004	0.082305
	40	0	0	0.691317	0.691317	13.9012	1.67212	10.1975	0.553647
	80	1.26745	0.677452	1.67897	0.826126	67.8518	3.601	28.4279	0.539707
k		T47D	T47D (core 2)
	0	0	0
	0.5	35.5	0
	1	108	33
	5	353	103

## Sheet: Figure 4
a		MCSF macrophages			MUC1-ST macrophages
	ALOX5	110.821	97.9966	161.354	691.556	650.366	432.579
	CXCL1	1.99206	1.4935	1.82381	40.514	8.13433	5.56394
	CXCL2	20.9167	31.5105	28.2032	31.8948	18.2758	7.4381
	CXCL3	6.2383	10.0204	11.0622	63.3831	50.0829	11.5378
	CXCL5	1.8348	1.03396	2.62843	778.149	274.597	519.203
	CXCL6	0.05242	0	0	0.55881	0.10105	0.11714
	CXCL8	13.4727	36.3036	33.8477	240.233	207.098	208.853
	CCL3	41.303	46.5283	35.7252	89.6337	108.171	54.0983
	CCL4	7.6645	6.62955	3.90263	5.08113	6.43739	0.76138
	CCL24	0.681496	0.229769	0.590055	104.609	135.052	184.551
	C5	19.1343	15.6243	27.4107	29.8407	28.4449	21.3772
ci	Media alone	MCSF macrophage supernatant					MUC1-ST macrophage supernatant
	126440	83497	124513	90871.1	112047	88757.7	320231	180182	196902	210939	190140
cii	Media alone	MCSF macrophage supernatant					MUC1-ST macrophage supernatant
	6580.61	8913.71	7527.18	5537.08	6110.42	4453.85	12968	12950.6	11262.9	9629.95	8487.72
d	Hours	No supernatant	SEM	MCSF macrophage supernatant	SEM	MUC1-ST macrophage supernatant	SEM
	0	0	0	0	0	0	0
	1	5.66667	0	27	3.59784	59.4	8.85275
	4	26.6667	0	36.2	3.63715	50.5333	8.11213
f	No addition	0	0	0	0	0	0	0	0
	MCSF	0.206642	0.0590406	0.0590406	0.280443	0.206642	0.280443	0.206642	0.206642	0.354244	0.317343	0.317343	0.464945	0.243542
	MUC1-T	0	0.391144	0.501845	0.391144	0	0.132841	0.132841	0.206642
	MUC1-ST	0.870849	0.538745	0.98155	0.870849	1.23985	0.797048	0.723247	1.31365	0.686347	0.501845	0.428044	0.428044	0.538745
g	Hours	Serum free media			Media plus serum			MCSF mo-macrophage supernatant			MUC1-ST mo-macrophage supernatant
	0	0	0	0	0	0	0	0	0	0	0	0	0
	2	0	0	0	0	0	0	0	0	0	10000	20000	30000
	8	0	0	0	0	0	0	0	0	0	80000	70000	57500
	24	0	0	0	0	0	0	0	0	0	85000	100000	65000
	48	0	0	0	0	0	0	0	0	0	120000	90000	70000
h	Hours	Serum free media			Media plus serum			MCSF mo-macrophage supernatant			MUC1-ST mo-macrophage supernatant
	0	0	0	0	0	0	0	0	0	0	0	0	0
	2	0	0	0	0	0	0	0	0	0	10000	15000	10000
	8	0	0	0	0	0	0	0	0	0	25000	15000	15000
	24	0	0	0	0	0	0	0	0	0	40000	35000	40000
	48	0	0	0	0	0	0	0	0	0	35000	50000	45000

## Sheet: Figure 5
a		MCSF macrophages			MUC1-ST macrophages
	F3	3.87928	5.68679	4.77408	14.6968	20.0579	8.72659
	F5	0.419382	1.32117	2.19929	6.76166	9.90265	1.58133
	F8	12.4242	12.3501	15.8778	40.4581	37.2865	29.5181
	F8A1	44.4864	47.5309	46.6817	46.1935	42.1413	27.0881
	F8A3	19.1024	13.1279	18.4925	16.0581	13.9401	6.93969
	F12	0.157268	1.0914	0.697337	0.726458	1.66729	0.878516
	F13A1	257.343	33.374	11.6938	0.39117	0.0505238	0.117135
	Tissue factor
b	MCSF	372.3	392.33	629.81	485.27	665.28
	MUC1-ST	657.99	112.59	1334.64	622.9	147.75
c	No addition	MCSF macrophages	MUC1-T macrophages	MUC1-ST macrophages
	0	0	0	5.27586
	0	0	1.13793	3.89655
	0	0	0	12.8621
	0	0	3.2069	8.03448
	0	0.275862	0	4.41379
	0	1.31035	0	5.44828
	0	0.62069	0.965517	1.65517
	0	2.68966	2.34483	8.55172
		0.103448		12.1724
		0.448276		0.62069
		0.275862		9.58621
		2.68966		11.8276
		0		0.103448
d	Time (s)	MCSF Macrophages				MUC1-ST Macrophages				Media	Thromboplastin
	0	0.56	0.574	0.55	0.557	0.54	0.542	0.569	0.56	0.548	0.883
	20	0.545	0.571	0.538	0.544	0.544	0.523	0.56	0.552	0.548	0.91
	40	0.532	0.566	0.539	0.543	0.531	0.528	0.552	0.554	0.549	0.946
	60	0.536	0.565	0.542	0.543	0.533	0.532	0.557	0.55	0.545	0.966
	80	0.54	0.566	0.541	0.542	0.539	0.539	0.557	0.55	0.553	0.977
	100	0.539	0.56	0.547	0.551	0.536	0.54	0.557	0.546	0.555	0.994
	120	0.543	0.56	0.541	0.551	0.533	0.536	0.561	0.546	0.549	1.016
	140	0.544	0.559	0.541	0.551	0.533	0.533	0.563	0.542	0.545	1.037
	160	0.547	0.555	0.538	0.555	0.535	0.533	0.56	0.538	0.545	1.06
	180	0.54	0.554	0.54	0.551	0.53	0.528	0.553	0.539	0.55	1.082
	200	0.535	0.556	0.538	0.552	0.535	0.531	0.547	0.536	0.545	1.097
	220	0.536	0.56	0.538	0.553	0.53	0.536	0.543	0.532	0.547	1.11
	240	0.536	0.561	0.543	0.553	0.529	0.529	0.547	0.538	0.549	1.125
	260	0.535	0.553	0.534	0.554	0.527	0.529	0.548	0.533	0.55	1.136
	280	0.532	0.552	0.532	0.555	0.557	0.524	0.571	0.546	0.546	1.145
	300	0.539	0.554	0.536	0.557	0.618	0.528	0.63	0.582	0.544	1.151
	320	0.541	0.548	0.531	0.551	0.651	0.531	0.677	0.638	0.544	1.157
	340	0.541	0.55	0.529	0.556	0.663	0.531	0.711	0.666	0.541	1.161
	360	0.55	0.552	0.533	0.551	0.669	0.537	0.732	0.678	0.539	1.164
	380	0.555	0.552	0.536	0.553	0.67	0.539	0.743	0.681	0.545	1.166
	400	0.583	0.552	0.534	0.558	0.672	0.56	0.746	0.681	0.537	1.169
	420	0.605	0.545	0.567	0.573	0.671	0.595	0.746	0.683	0.538	1.172
	440	0.624	0.544	0.601	0.606	0.674	0.616	0.749	0.683	0.538	1.172
	460	0.639	0.553	0.626	0.63	0.674	0.626	0.749	0.684	0.542	1.172
	480	0.647	0.583	0.643	0.644	0.673	0.629	0.749	0.685	0.538	1.174
	500	0.652	0.608	0.653	0.652	0.674	0.631	0.75	0.684	0.547	1.173
	520	0.655	0.624	0.658	0.657	0.675	0.632	0.75	0.685	0.54	1.174
	540	0.656	0.636	0.661	0.66	0.677	0.632	0.751	0.685	0.532	1.172
	560	0.658	0.646	0.662	0.661	0.676	0.632	0.75	0.685	0.536	1.173
	580	0.658	0.648	0.664	0.661	0.676	0.633	0.751	0.685	0.536	1.174
	600	0.658	0.652	0.664	0.662	0.676	0.633	0.75	0.685	0.534	1.172
	620	0.658	0.651	0.664	0.663	0.676	0.628	0.752	0.685	0.532	1.173
e	MCSF Macrophages	MUC1-ST Macrophages
	67898.1	18232.5
	85357.5	23142.2
	44979.2	24624.5
	36857.9	4078
f	MCSF macrophages	MUC1-ST macrophages
	30400.2	10330.6
	34321.8	19517.2
	31899.6	6741.37
gi	Media alone	MUC1-ST macrophage supernatant		gii	Media alone	MUC1-ST macrophage supernatant
	0.7613	3.68002			40.24	17.39
	0.777888	8.4476			48.25	7.91
	0.648446	7.62766			50.42	11.2
	1.81237	6.35536			6.87	10.99
		1.6143				31.66
		5.15317				6.16
		4.79029				7.27
		9.63096				3.37
		7.97068				4.2
		1.39306				44.6
		4.00326				4.33
		3.74795				4.79
		4.81418				4.49
		4.01999				5.21
		0.909919				15.74
		0.852557				43.96
hi	MCSF macrophages	MUC1-ST macrophages		hii	MCSF macrophages	MUC1-ST macrophages
	1.03951	1.12424			34.2518	10.4603
	1.04837	1.10813			30.655	10.2293
	1.04234	1.24166			32.7174	9.1404
	1.23791	1.28222			32.1234	10.0643
	0.185812	1.12573			52.67	7.861
	0.192548	1.12702			52.67	7.2643
	0.200961	1.25384			49.6271	6.5632
	0.233993	1.25399			50.5967	6.787
	1.15873	1.15047			28.82	14.1004
	1.15804	1.17511			28.2361	13.9765
	1.29417	1.25376			28.1654	13.7112
	1.35741	1.29988			29.4746	14.9142
	1.09849	1.15001			46.6944	24.3498
	1.08331	1.1547			46.7955	25.1924
	1.29968	1.27319			46.6607	23.8275
	1.31915	1.27401			46.0035	24.4341
	0.993425	1.11708			36.0502	5.0652
	0.967252	1.11911			34.5323	5.0982
	1.10044	1.23302			33.7733	4.4712
	1.09788	1.22703			35.0437	5.2962
	0.899289	1.0592			27.4165	4.8031
	0.869653	0.97144			27.4165	4.5048
	1.02263	1.2178			26.9391	4.0871
	1.01717	1.24033			26.6706	4.7584
	1.04397	1.25195			44.6542	6.9706
	0.99812	1.98406			43.8934	5.2722
	1.13082	1.30377			44.0526	6.7229
	1.16828	1.33497			44.8311	7.6075
	0.945619	1.03809			63.1916	16.3961
	0.95113	1.08362			63.8657	15.7895
	1.08582	1.1634			62.9389	16.076
	1.08294	1.21568			62.8378	15.3851
	0.948201	1.09927			46.56	10.5758
	0.98562	1.09306			45.1246	11.2028
	0.941139	1.09584			47.8964	11.6977
	0.945836	1.10081			48.7213	12.0772
	0.822346	0.973585			34.3228	8.6516
	0.81531	0.974723			33.7709	8.577
	0.800228	0.970632			33.9051	8.8305
	0.80259	0.957116			34.0543	9.1438
	1.17725	1.24243			40.4612	13.0212
	0.956699	1.19567			53.6416	13.6935
	0.940236	1.19428			56.3131	13.2158
	0.924669	1.16211			58.9491	13.6581
	0.913698	1.01639			57.9004	27.7706
	0.875474	0.983249			60.209	28.293
	0.867665	0.998845			62.0289	29.1524
	0.884768	0.968741			61.1864	29.1187
	0.973202	0.798481			53.77	49.8598
	0.979428	0.974966			56.1623	45.2401
	0.950864	0.997576			57.8122	47.2529
	0.962776	1.00657			57.9937	48.1439
	0.839966	0.870143			35.0089	34.8747
	0.82531	0.842665			32.5626	31.8914
	0.825036	0.846461			32.8311	34.5615
	0.83411	0.842869			32.4582	35.1134
	1.05551	1.05032			60.7537	55.6408
	1.01707	0.992842			60.8245	55.4108
	1.0352	1.00272			64.5398	62.4167
	1.03106	0.997946			66.2382	62.5937
	0.947003	0.307188			73.5719	80.8853
	0.92426	0.294489			70.5387	81.6267
	0.94327	0.294659			71.0948	85.0812
	0.927113	0.292242			72.1901	85.216
	0.95309	1.06637

## Sheet: Figure 6
	SERPINE1 score									SERPINE1						CXCL5+CD68+
b	Stroma	Edge	Intra-epithelial	Stroma	Edge	Nest		c	MUC1-ST score	Nest	Edge	Stroma		d	MUC1-ST score	Nest	Edge	Stroma
	0.5	0.5	0	0	0	0			0	0	0	0			1	0	0	0
	0	0	0	4	0	0.5			20	0.5	0	4			3	0	1	2
	0	0	0	2	0.5	0			10	0	0.5	2			5	0	0	0
	0	0	0.25	1	0	0			5	0	0	1			15	0	0	0
	0	0	0	0	1	4			180	4	1	0			87.5	0	0.5	0
	0	0	0	0.5	0.25	1			450	1	0.25	0.5			350	0	0	0
	0	0	0.25	1	0.25	0			5	0	0.25	1			0	1	1	2
	0	0	0	1	4	0.5			380	0.5	4	1			0	1	2	1
	0	0	0	0.5	4	3			3	3	4	0.5			0.5	1	1	1
	0	0	0	0	0	2.5			0	2.5	0	0			9.75	1	1	1
	0	0	0	3	2	2			0.5	2	2	3			20	1	0	1
	0	0	0	0	2	0.5			400	0.5	2	0			20	1	3	1
				0	0	0			1	0	0	0			180	1	1	1
				0	0	0			15	0	0	0			260	1	3	1
				2	3.25	0			200	0	3.25	2			475	1	1	1
				0	1.5	0			0	0	1.5	0			0	2	1	1
				1	3.25	0.25			1	0.25	3.25	1			40	2	3.5	2
				0	1.75	0.25			0	0.25	1.75	0			110	2	2	0
				0	4	4			20	4	4	0			280	2	2.5	2
				0.5	2.75	0.5			60	0.5	2.75	0.5			380	2	3.5	2
				0	0.5	0.5			1	0.5	0.5	0			400	2	3	1
				3	2.5	0.5			350	0.5	2.5	3			472.5	2	3	1
				0	0	0			30	0	0	0			0.5	3	3	1
				0	1.5	4			475	4	1.5	0			80	3	4	3
				0	1	0			0	0	1	0
				2	4	3			280	3	4	2
				1	1.5	0.25			40	0.25	1.5	1
				1	2	0			20	0	2	1
				1	2	1			30	1	2	1
				0	3	2			10	2	3	0
				0	1	0.5			20	0.5	1	0
				0	0.5	1			40	1	0.5	0
				0	0.75	0.5			5	0.5	0.75	0
				0	0.5	1			240	1	0.5	0
				1	0.5	3			110	3	0.5	1
				0	1.5	0.5			80	0.5	1.5	0
				2	4	0			255	0	4	2
				1	2.5	3			260	3	2.5	1
				3	4	4			300	4	4	3
				1	1	1			2.5	1	1	1
				4	1.5	2			60	2	1.5	5
				1	1	1			3.75	1	1	1
				2	3	2			380	2	3	2
				1	2.5	1			380	1	2.5	1
				1	2	1			0.5	1	2	1
				1	1.5	0			201.25	0	1.5	1
				1	1.5	1			332.5	1	1.5	1
				0	2.5	1			472.5	1	2.5	0
				1	0.5	1			9.75	1	0.5	1
				0.5	4	1			60	1	4	0.5
				0	1.5	1			75	1	1.5	0
				1	1.5	0			100	0	1.5	1
				0	0.5	0			87.5	0	0.5	0

## Sheet: Figure 7
a		MCSF macrophages			MUC1-ST macrophages
	FOXM1	7.96826	4.13585	4.23766	14.4174	8.18486	7.4381
	BIRC5	3.72201	3.15933	3.27212	6.92929	6.11338	7.14526
	TOP2A	12.1621	10.1099	14.6977	67.5605	36.074	61.906
	TPX2	8.44007	7.98448	8.36805	33.9202	19.9063	31.0409
	NME1	10.5946	6.99156	4.49729	5.382	8.54282	3.37925
	CCNB1	3.56475	2.75723	2.95027	12.5174	7.57857	8.84372
	CEP55	5.71408	3.67631	4.98864	18.832	11.1152	16.5747
	TYMS	4.19382	3.67631	3.70125	9.83513	6.26495	4.74399
	CENPF	17.0898	12.2927	13.3031	46.2698	31.2742	17.9217
	CDKN3	1.8348	1.66583	3.00391	8.7175	6.41652	6.03248
b		MCSF macrophages			MUC1-ST macrophages
	KLRB1	Not detected
	ITM2B	431.539	391.812	408.583	308.743	285.262	273.863
	CBX7	53.8905	52.6746	72.6303	58.9549	58.208	30.6895
	CD2	0.314536	0.516981	0.268207	0	0	0.0585677
	CREBL2	159.575	168.823	154.648	91.1984	96.6519	78.715
	SATB1	109.927	82.4296	111.161	57.0019	45.2188	28.464
	NR3C1	137.661	139.757	172.188	227.158	180.876	313.161
	TMEM66	Not detected
	KLRK1	3.82253	1.78546	0.588364	0	0	0.0584001
	FUCA1	550.911	664.436	486.098	60.5755	73.8153	56.3422
ci	MUC1-ST negative	MUC1-ST >5 <200	MUC1-ST >200		cii	MUC1-ST negative	MUC1-ST positive
	16.7	100	100			16.7	100
	16.7	58.3	100			16.7	58.3
	33.3	50	100			33.3	50
	6.7	50	80			6.7	50
		10	55.6				10
		5.8	52.6				5.8
		10	0				10
		11.1	0				11.1
							100
							100
							100
							80
							55.6
							52.6
							0
							0
